# Supplementary material for: Prion-Like Domains in Phagobiota
Source: Front Microbiol. 2017 Nov 15;8:2239. doi: 10.3389/fmicb.2017.02239 (PMC5694896; doi:10.3389/fmicb.2017.02239)
Supplement: TABLE S1 — LLR score showing the predicted putative PrDs across bacteriophages. [file Table_1.XLSX]

## Sheet: Supplementary Table 1
				Bacteriophage_Taxonomy
Protein Description	Protein Function	Protein Accession	LLR Score	Bacteriophage Accession	Family	Genus	Species	Bacteriophage Protein count	Division	Class	Order	Family	Genus	Species
Uncharacterized protein	Unknown	Q04391	5.216	10876	Inoviridae	Plectrovirus	Acholeplasma_phage_MV-L1	4	Tenericutes	Mollicutes	Acholeplasmatales	Acholeplasmataceae	Acholeplasma	Acholeplasma_laidlawii
Uncharacterized protein	Unknown	Q04392	6.035	10876	Inoviridae	Plectrovirus	Acholeplasma_phage_MV-L1	4	Tenericutes	Mollicutes	Acholeplasmatales	Acholeplasmataceae	Acholeplasma	Acholeplasma_laidlawii
Uncharacterized protein	Unknown	V9SHQ9	0.697	1416008	Podoviridae	N4virus	Achromobacter_phage_JWAlpha	91	Proteobacteria	Betaproteobacteria	Burkholderiales	Alcaligenaceae	Achromobacter	Achromobacter_xylosoxidans
Uncharacterized protein	Unknown	V9VEK4	0.697	1416009	Podoviridae	N4virus	Achromobacter_phage_JWAlpha	91	Proteobacteria	Betaproteobacteria	Burkholderiales	Alcaligenaceae	Achromobacter	Achromobacter_xylosoxidans
Uncharacterized protein	Unknown	V9VHQ0	4.537	1416009	Podoviridae	N4virus	Achromobacter_phage_JWAlpha	91	Proteobacteria	Betaproteobacteria	Burkholderiales	Alcaligenaceae	Achromobacter	Achromobacter_xylosoxidans
Uncharacterized protein	Unknown	V9SI39	39.951	1416008	Podoviridae	N4virus	Achromobacter_phage_JWAlpha	91	Proteobacteria	Betaproteobacteria	Burkholderiales	Alcaligenaceae	Achromobacter	Achromobacter_xylosoxidans
Uncharacterized protein	Unknown	V9VHL9	41.049	1416009	Podoviridae	N4virus	Achromobacter_phage_JWAlpha	91	Proteobacteria	Betaproteobacteria	Burkholderiales	Alcaligenaceae	Achromobacter	Achromobacter_xylosoxidans
Uncharacterized protein	Unknown	V9SKR7	4.537	1416008	Podoviridae	N4virus	Achromobacter_phage_JWDelta	89	Proteobacteria	Betaproteobacteria	Burkholderiales	Alcaligenaceae	Achromobacter	Achromobacter_xylosoxidans
Uncharacterized protein	Unknown	A0A0B5A5I6	2.443	1589748	Siphoviridae	undef	Achromobacter_phage_JWF	118	Proteobacteria	Betaproteobacteria	Burkholderiales	Alcaligenaceae	Achromobacter	Achromobacter_xylosoxidans
Tail tape measure	attachment and penetration	A0A0G3EYJ4	2.05	1610509	Siphoviridae	undef	Achromobacter_phage_phiAxp-1	64	Proteobacteria	Betaproteobacteria	Burkholderiales	Alcaligenaceae	Achromobacter	Achromobacter_xylosoxidans
Uncharacterized protein	Unknown	A0A0G3F094	2.959	1610509	Siphoviridae	undef	Achromobacter_phage_phiAxp-1	64	Proteobacteria	Betaproteobacteria	Burkholderiales	Alcaligenaceae	Achromobacter	Achromobacter_xylosoxidans
Uncharacterized protein	Unknown	A0A0G3EVJ8	22.163	1610509	Siphoviridae	undef	Achromobacter_phage_phiAxp-1	64	Proteobacteria	Betaproteobacteria	Burkholderiales	Alcaligenaceae	Achromobacter	Achromobacter_xylosoxidans
Uncharacterized protein	Unknown	A0A0K2FIE8	10.702	1664246	Siphoviridae	undef	Achromobacter_phage_phiAxp-2	86	Proteobacteria	Betaproteobacteria	Burkholderiales	Alcaligenaceae	Achromobacter	Achromobacter_xylosoxidans
Uncharacterized protein	Unknown	A0A0K2FI31	0.821	1664247	Podoviridae	N4virus	Achromobacter_phage_phiAxp-3	160	Proteobacteria	Betaproteobacteria	Burkholderiales	Alcaligenaceae	Achromobacter	Achromobacter_xylosoxidans
Uncharacterized protein	Unknown	A0A0K2FIC5	2.457	1664247	Podoviridae	N4virus	Achromobacter_phage_phiAxp-3	160	Proteobacteria	Betaproteobacteria	Burkholderiales	Alcaligenaceae	Achromobacter	Achromobacter_xylosoxidans
Uncharacterized protein ORF81	Unknown	A4ZU87	0.099	654911	Ampullaviridae	Ampullavirus	Acidianus_bottle-shaped_virus	57	Crenarchaeota	Thermoprotei	Sulfolobales	Sulfolobaceae	Acidianus	Acidianus_convivator
Uncharacterized protein ORF133	Unknown	A4ZUE2	8.888	654911	Ampullaviridae	Ampullavirus	Acidianus_bottle-shaped_virus	57	Crenarchaeota	Thermoprotei	Sulfolobales	Sulfolobaceae	Acidianus	Acidianus_convivator
Uncharacterized protein ORF170	Unknown	A4ZUB2	9.155	654911	Ampullaviridae	Ampullavirus	Acidianus_bottle-shaped_virus	57	Crenarchaeota	Thermoprotei	Sulfolobales	Sulfolobaceae	Acidianus	Acidianus_convivator
Putative transmembrane protein ORF346	Unknown	A4ZUD1	23.819	654911	Ampullaviridae	Ampullavirus	Acidianus_bottle-shaped_virus	57	Crenarchaeota	Thermoprotei	Sulfolobales	Sulfolobaceae	Acidianus	Acidianus_convivator
Uncharacterized protein	Unknown	A0A0N9P969	0.575	1732173	Ampullaviridae	Ampullavirus	Acidianus_bottle-shaped_virus_2	54	Crenarchaeota	Thermoprotei	Sulfolobales	undef	undef	undef
Uncharacterized protein	Unknown	A0A0N9PAW9	5.665	1732173	Ampullaviridae	Ampullavirus	Acidianus_bottle-shaped_virus_2	54	Crenarchaeota	Thermoprotei	Sulfolobales	undef	undef	undef
Uncharacterized protein ORF180	Unknown	Q573D9	3.547	654910	Lipothrixviridae	Deltalipothrixvirus	Acidianus_filamentous_virus_2	52	Crenarchaeota	Thermoprotei	Sulfolobales	Sulfolobaceae	Acidianus	Acidianus_sp._F28
Uncharacterized protein ORF338	Unknown	Q573D4	4.671	654910	Lipothrixviridae	Deltalipothrixvirus	Acidianus_filamentous_virus_2	52	Crenarchaeota	Thermoprotei	Sulfolobales	Sulfolobaceae	Acidianus	Acidianus_sp._F28
Putative uncharacterized protein	Unknown	A7WKQ9	1.503	346883	Lipothrixviridae	Betalipothrixvirus	Acidianus_filamentous_virus_7	57	Crenarchaeota	Thermoprotei	Sulfolobales	Sulfolobaceae	Acidianus	Acidianus_convivator
Putative uncharacterized protein	Unknown	A7WKR0	3.801	346883	Lipothrixviridae	Betalipothrixvirus	Acidianus_filamentous_virus_7	57	Crenarchaeota	Thermoprotei	Sulfolobales	Sulfolobaceae	Acidianus	Acidianus_convivator
Putative uncharacterized protein	Unknown	Q50I44	1.012	309181	Rudiviridae	Rudivirus	Acidianus_rod-shaped_virus_1	41	Crenarchaeota	Thermoprotei	Sulfolobales	Sulfolobaceae	Acidianus	Acidianus_sp._Acii26
Putative uncharacterized protein	Unknown	Q50I51	1.015	309181	Rudiviridae	Rudivirus	Acidianus_rod-shaped_virus_1	41	Crenarchaeota	Thermoprotei	Sulfolobales	Sulfolobaceae	Acidianus	Acidianus_sp._Acii26
Uncharacterized protein	Unknown	A0A0N9NWG4	0.384	1732175	Rudiviridae	Rudivirus	Acidianus_rod-shaped_virus_2	43	Crenarchaeota	Thermoprotei	Sulfolobales	undef	undef	undef
Uncharacterized protein	Unknown	A0A0N9PCU3	5.921	1732175	Rudiviridae	Rudivirus	Acidianus_rod-shaped_virus_2	43	Crenarchaeota	Thermoprotei	Sulfolobales	undef	undef	undef
Uncharacterized protein	Unknown	A0A0N9P9D9	6.727	1732175	Rudiviridae	Rudivirus	Acidianus_rod-shaped_virus_2	43	Crenarchaeota	Thermoprotei	Sulfolobales	undef	undef	undef
Uncharacterized protein	Unknown	A0A0N9P792	16.498	1732175	Rudiviridae	Rudivirus	Acidianus_rod-shaped_virus_2	43	Crenarchaeota	Thermoprotei	Sulfolobales	undef	undef	undef
Putative uncharacterized protein	Unknown	D1GF98	3.089	693629	Fuselloviridae	Betafusellovirus	Acidianus_spindle-shaped_virus_1	38	Crenarchaeota	Thermoprotei	Sulfolobales	Sulfolobaceae	Acidianus	Acidianus_brierleyi
Uncharacterized protein	Unknown	A0A125SJ71	1.406	1797140	Bicaudaviridae	undef	Acidianus_tailed_spindle_virus	95	Crenarchaeota	Thermoprotei	Sulfolobales	Sulfolobaceae	Acidianus	Acidianus_sp.
Uncharacterized protein	Unknown	A0A125SJ98	12.143	1797140	Bicaudaviridae	undef	Acidianus_tailed_spindle_virus	95	Crenarchaeota	Thermoprotei	Sulfolobales	Sulfolobaceae	Acidianus	Acidianus_sp.
Uncharacterized protein	Unknown	A0A125SJB6	15.362	1797140	Bicaudaviridae	undef	Acidianus_tailed_spindle_virus	95	Crenarchaeota	Thermoprotei	Sulfolobales	Sulfolobaceae	Acidianus	Acidianus_sp.
Putative transmembrane protein ORF710	Unknown	Q3V4Q5	2.589	315953	Bicaudaviridae	Bicaudavirus	Acidianus_two-tailed_virus	72	Crenarchaeota	Thermoprotei	Sulfolobales	Sulfolobaceae	Acidianus	Acidianus_convivator
Putative transmembrane protein ORF1334	Unknown	Q3V4P9	3.746	315953	Bicaudaviridae	Bicaudavirus	Acidianus_two-tailed_virus	72	Crenarchaeota	Thermoprotei	Sulfolobales	Sulfolobaceae	Acidianus	Acidianus_convivator
Structural protein ORF800	Unknown	Q3V4R2	6.552	315953	Bicaudaviridae	Bicaudavirus	Acidianus_two-tailed_virus	72	Crenarchaeota	Thermoprotei	Sulfolobales	Sulfolobaceae	Acidianus	Acidianus_convivator
Structural protein ORF567	Unknown	Q3V4U7	6.686	315953	Bicaudaviridae	Bicaudavirus	Acidianus_two-tailed_virus	72	Crenarchaeota	Thermoprotei	Sulfolobales	Sulfolobaceae	Acidianus	Acidianus_convivator
Uncharacterized protein ORF193	Unknown	Q3V4R8	8.559	315953	Bicaudaviridae	Bicaudavirus	Acidianus_two-tailed_virus	72	Crenarchaeota	Thermoprotei	Sulfolobales	Sulfolobaceae	Acidianus	Acidianus_convivator
Protein ORF1940	Unknown	Q3V4U6	13.302	315953	Bicaudaviridae	Bicaudavirus	Acidianus_two-tailed_virus	72	Crenarchaeota	Thermoprotei	Sulfolobales	Sulfolobaceae	Acidianus	Acidianus_convivator
Uncharacterized protein	Unknown	I2GUE7	1.174	1187128	Myoviridae	undef	Acinetobacter_bacteriophage_AP22	89	Proteobacteria	Gammaproteobacteria	Pseudomonadales	Moraxellaceae	Acinetobacter	Acinetobacter_baumannii
Uncharacterized protein	Unknown	I2GUG1	4.148	1187128	Myoviridae	undef	Acinetobacter_bacteriophage_AP22	89	Proteobacteria	Gammaproteobacteria	Pseudomonadales	Moraxellaceae	Acinetobacter	Acinetobacter_baumannii
AB1gp03	attachment and penetration	E2GLU1	1.174	889876	Myoviridae	undef	Acinetobacter_phage_AB1	423	Proteobacteria	Gammaproteobacteria	Pseudomonadales	Moraxellaceae	Acinetobacter	Acinetobacter_baumannii
AB1gp76	attachment and penetration	E2GM14	2.767	889876	Myoviridae	undef	Acinetobacter_phage_AB1	423	Proteobacteria	Gammaproteobacteria	Pseudomonadales	Moraxellaceae	Acinetobacter	Acinetobacter_baumannii
Uncharacterized protein	Unknown	L7TQP3	0.512	1273713	Podoviridae	undef	Acinetobacter_phage_AB3	29	Proteobacteria	Gammaproteobacteria	Pseudomonadales	Moraxellaceae	Acinetobacter	Acinetobacter_baumannii
Putative scaffolding protein	assembly	L7TME1	33.754	1273713	Podoviridae	undef	Acinetobacter_phage_AB3	29	Proteobacteria	Gammaproteobacteria	Pseudomonadales	Moraxellaceae	Acinetobacter	Acinetobacter_baumannii
Uncharacterized protein	Unknown	R4IPS9	33.754	1235824	Podoviridae	undef	Acinetobacter_phage_Abp1	54	Proteobacteria	Gammaproteobacteria	Pseudomonadales	Moraxellaceae	Acinetobacter	Acinetobacter_baumannii
Gp29 baseplate hub subunit	attachment and penetration	E5EYW9	3.927	762660	Myoviridae	T4virus	Acinetobacter_phage_Ac42	255	Proteobacteria	Gammaproteobacteria	Pseudomonadales	Moraxellaceae	Acinetobacter	undef
Baseplate wedge protein gp6	attachment and penetration	E5E4E3	1.134	760732	Myoviridae	T4virus	Acinetobacter_phage_Acj61	241	Proteobacteria	Gammaproteobacteria	Pseudomonadales	Moraxellaceae	Acinetobacter	Acinetobacter_johnsonii
Lysozyme	attachment and penetration	E5E4E0	6.681	760732	Myoviridae	T4virus	Acinetobacter_phage_Acj61	241	Proteobacteria	Gammaproteobacteria	Pseudomonadales	Moraxellaceae	Acinetobacter	Acinetobacter_johnsonii
Putative tail fibre protein	attachment and penetration	E5E4L4	7.787	760732	Myoviridae	T4virus	Acinetobacter_phage_Acj61	241	Proteobacteria	Gammaproteobacteria	Pseudomonadales	Moraxellaceae	Acinetobacter	Acinetobacter_johnsonii
Putative uncharacterized protein	Unknown	E5E3Y8	11.807	760732	Myoviridae	T4virus	Acinetobacter_phage_Acj61	241	Proteobacteria	Gammaproteobacteria	Pseudomonadales	Moraxellaceae	Acinetobacter	Acinetobacter_johnsonii
Baseplate wedge protein gp6	attachment and penetration	E5EPU7	0.033	760939	Myoviridae	T4virus	Acinetobacter_phage_Acj9	253	Proteobacteria	Gammaproteobacteria	Pseudomonadales	Moraxellaceae	Acinetobacter	Acinetobacter_johnsonii
Putative uncharacterized protein	Unknown	E5EPE1	12.609	760939	Myoviridae	T4virus	Acinetobacter_phage_Acj9	253	Proteobacteria	Gammaproteobacteria	Pseudomonadales	Moraxellaceae	Acinetobacter	Acinetobacter_johnsonii
Putative scaffold protein	assembly	A0A0H4TEV6	36.033	1647373	Podoviridae	undef	Acinetobacter_phage_Fri1	54	Proteobacteria	Gammaproteobacteria	Pseudomonadales	Moraxellaceae	Acinetobacter	Acinetobacter_baumannii
Putative tail tape measure protein	attachment and penetration	W6AQY0	8.577	1458669	Siphoviridae	undef	Acinetobacter_phage_IME_AB3	57	Proteobacteria	Gammaproteobacteria	Pseudomonadales	Moraxellaceae	Acinetobacter	Acinetobacter_baumannii
Putative single-stranded DNA-binding protein	replication of phage DNA and synthesis of protein	W6B0T9	43.022	1458669	Siphoviridae	undef	Acinetobacter_phage_IME_AB3	57	Proteobacteria	Gammaproteobacteria	Pseudomonadales	Moraxellaceae	Acinetobacter	Acinetobacter_baumannii
Uncharacterized protein	Unknown	K4PB47	1.174	1243183	Myoviridae	undef	Acinetobacter_phage_IME-AB2	775	Proteobacteria	Gammaproteobacteria	Pseudomonadales	Moraxellaceae	Acinetobacter	Acinetobacter_baumannii
Tail fiber protein-like protein	attachment and penetration	K4NXY8	1.659	1243183	Myoviridae	undef	Acinetobacter_phage_IME-AB2	1010	Proteobacteria	Gammaproteobacteria	Pseudomonadales	Moraxellaceae	Acinetobacter	Acinetobacter_baumannii
Uncharacterized protein	Unknown	A0A190XCB0	0.723	1792222	Myoviridae	undef	Acinetobacter_phage_LZ35	83	Proteobacteria	Gammaproteobacteria	Pseudomonadales	Moraxellaceae	Acinetobacter	Acinetobacter_baumannii
Tail fiber protein	attachment and penetration	A0A190XCC0	1.659	1792222	Myoviridae	undef	Acinetobacter_phage_LZ35	83	Proteobacteria	Gammaproteobacteria	Pseudomonadales	Moraxellaceae	Acinetobacter	Acinetobacter_baumannii
Head to tail joining protein	assembly	U5PZG8	0.204	1406779	Podoviridae	Phikmvvirus	Acinetobacter_phage_Petty	45	Proteobacteria	Gammaproteobacteria	Pseudomonadales	Moraxellaceae	Acinetobacter	Acinetobacter_baumannii
Internal core protein	attachment and penetration	U5PVL2	6.022	1406779	Podoviridae	Phikmvvirus	Acinetobacter_phage_Petty	45	Proteobacteria	Gammaproteobacteria	Pseudomonadales	Moraxellaceae	Acinetobacter	Acinetobacter_baumannii
Scaffold protein	assembly	U5PZN4	13.583	1406779	Podoviridae	Phikmvvirus	Acinetobacter_phage_Petty	45	Proteobacteria	Gammaproteobacteria	Pseudomonadales	Moraxellaceae	Acinetobacter	Acinetobacter_baumannii
Putative scaffolding protein	assembly	E5KJP7	30.681	691318	Podoviridae	undef	Acinetobacter_phage_phiAB1	46	Proteobacteria	Gammaproteobacteria	Pseudomonadales	Moraxellaceae	Acinetobacter	Acinetobacter_baumannii
Putative scaffolding protein	assembly	A0A162HLG8	37.224	1698439	Podoviridae	undef	Acinetobacter_phage_phiAB6	45	Proteobacteria	Gammaproteobacteria	Pseudomonadales	Moraxellaceae	Acinetobacter	Acinetobacter_baumannii
Lytic tail fiber	attachment and penetration	U5PZS4	0.838	1406780	Podoviridae	N4virus	Acinetobacter_phage_Presley	95	Proteobacteria	Gammaproteobacteria	Pseudomonadales	Moraxellaceae	Acinetobacter	Acinetobacter_nosocomialis
Portal protein	Assembly	U5PVY8	2.077	1406780	Podoviridae	N4virus	Acinetobacter_phage_Presley	95	Proteobacteria	Gammaproteobacteria	Pseudomonadales	Moraxellaceae	Acinetobacter	Acinetobacter_nosocomialis
Structural protein	unknown	U5PZZ5	6.577	1406780	Podoviridae	N4virus	Acinetobacter_phage_Presley	95	Proteobacteria	Gammaproteobacteria	Pseudomonadales	Moraxellaceae	Acinetobacter	Acinetobacter_nosocomialis
Uncharacterized protein	Unknown	U5PZZ8	13.766	1406780	Podoviridae	N4virus	Acinetobacter_phage_Presley	95	Proteobacteria	Gammaproteobacteria	Pseudomonadales	Moraxellaceae	Acinetobacter	Acinetobacter_nosocomialis
Uncharacterized protein	Unknown	A0A075DXW2	0.393	1481186	Myoviridae	undef	Acinetobacter_phage_vB_AbaM_Acibel004	156	Proteobacteria	Gammaproteobacteria	Pseudomonadales	Moraxellaceae	Acinetobacter	Acinetobacter_baumannii
Putative tape measure protein	attachment and penetration	A0A075DXX4	6.207	1481186	Myoviridae	undef	Acinetobacter_phage_vB_AbaM_Acibel004	156	Proteobacteria	Gammaproteobacteria	Pseudomonadales	Moraxellaceae	Acinetobacter	Acinetobacter_baumannii
Scaffolding protein	assembly	A0A0N7IR69	37.527	1735582	Myoviridae	undef	Acinetobacter_phage_vB_AbaM_IME200	52	Proteobacteria	Gammaproteobacteria	Pseudomonadales	Moraxellaceae	Acinetobacter	Acinetobacter_baumannii
Uncharacterized protein	Unknown	A0A126DI62	1.972	1605379	Myoviridae	undef	Acinetobacter_phage_vB_AbaM_phiAbaA1	165	Proteobacteria	Gammaproteobacteria	Pseudomonadales	Moraxellaceae	Acinetobacter	Acinetobacter_baumannii
Uncharacterized protein	Unknown	A0A126DI36	4.693	1605379	Myoviridae	undef	Acinetobacter_phage_vB_AbaM_phiAbaA1	165	Proteobacteria	Gammaproteobacteria	Pseudomonadales	Moraxellaceae	Acinetobacter	Acinetobacter_baumannii
Putative tape measure protein	attachment and penetration	A0A126DI70	18.576	1605379	Myoviridae	undef	Acinetobacter_phage_vB_AbaM_phiAbaA1	165	Proteobacteria	Gammaproteobacteria	Pseudomonadales	Moraxellaceae	Acinetobacter	Acinetobacter_baumannii
Structural protein	unknown	A0A075DXE6	0.065	1481187	Podoviridae	undef	Acinetobacter_phage_vB_AbaP_Acibel007	53	Proteobacteria	Gammaproteobacteria	Pseudomonadales	Moraxellaceae	Acinetobacter	Acinetobacter_baumannii
Putative head-tail connector protein	assembly	A0A075DXM3	1.536	1481187	Podoviridae	undef	Acinetobacter_phage_vB_AbaP_Acibel007	53	Proteobacteria	Gammaproteobacteria	Pseudomonadales	Moraxellaceae	Acinetobacter	Acinetobacter_baumannii
Putative uncharacterized protein vs.1	Unknown	E5E4C1	0.264	760732	Myoviridae	T4virus	Acinetobacter_phage_vB_AbaP_PD-6A3	241	Proteobacteria	Gammaproteobacteria	Pseudomonadales	Moraxellaceae	Acinetobacter	Acinetobacter_johnsonii
Putative scaffolding protein	assembly	A0A0S1S0S6	34.124	1701807	Podoviridae	undef	Acinetobacter_phage_vB_AbaP_PD-6A3	48	Proteobacteria	Gammaproteobacteria	Pseudomonadales	Moraxellaceae	Acinetobacter	Acinetobacter_baumannii
Putative scaffolding protein	assembly	A0A0S1RZV5	34.124	1701808	Podoviridae	undef	Acinetobacter_phage_vB_AbaP_PD-AB9	48	Proteobacteria	Gammaproteobacteria	Pseudomonadales	Moraxellaceae	Acinetobacter	Acinetobacter_baumannii
Putative tail fiber protein	attachment and penetration	A0A0D4DBQ5	0.468	1628720	Myoviridae	undef	Acinetobacter_phage_YMC11/12/R2315	85	Proteobacteria	Gammaproteobacteria	Pseudomonadales	Moraxellaceae	Acinetobacter	Acinetobacter_sp.
Uncharacterized protein	Unknown	A0A0D4DCD0	1.174	1628720	Myoviridae	undef	Acinetobacter_phage_YMC11/12/R2315	85	Proteobacteria	Gammaproteobacteria	Pseudomonadales	Moraxellaceae	Acinetobacter	Acinetobacter_sp.
Uncharacterized protein	Unknown	A0A0A0RMP5	1.232	1560342	Myoviridae	undef	Acinetobacter_phage_YMC13/03/R2096	162	Proteobacteria	Gammaproteobacteria	Pseudomonadales	Moraxellaceae	Acinetobacter	Acinetobacter_baumannii
Long distal tail fiber subunit	attachment and penetration	I3WVZ0	0.704	1049283	Myoviridae	T4virus	Acinetobacter_phage_ZZ1	256	Proteobacteria	Gammaproteobacteria	Pseudomonadales	Moraxellaceae	Acinetobacter	Acinetobacter_baumannii
Baseplate wedge protein gp6	attachment and penetration	G0YKD9	1.272	1049283	Myoviridae	T4virus	Acinetobacter_phage_ZZ1	256	Proteobacteria	Gammaproteobacteria	Pseudomonadales	Moraxellaceae	Acinetobacter	Acinetobacter_baumannii
Lysozyme	attachment and penetration	G0YKD6	4.744	1049283	Myoviridae	T4virus	Acinetobacter_phage_ZZ1	256	Proteobacteria	Gammaproteobacteria	Pseudomonadales	Moraxellaceae	Acinetobacter	Acinetobacter_baumannii
Uncharacterized protein	Unknown	I3WVW2	10.116	1049283	Myoviridae	T4virus	Acinetobacter_phage_ZZ1	256	Proteobacteria	Gammaproteobacteria	Pseudomonadales	Moraxellaceae	Acinetobacter	Acinetobacter_baumannii
Putative tail fiber protein	attachment and penetration	A0A068CGF5	0.468	1505225	Myoviridae	Ap22virus	Acinetobacter_virus_AbC62	84	Proteobacteria	Gammaproteobacteria	Pseudomonadales	Moraxellaceae	Acinetobacter	Acinetobacter_baumannii
Uncharacterized protein	Unknown	A0A068C8K3	1.174	1505225	Myoviridae	Ap22virus	Acinetobacter_virus_AbC62	84	Proteobacteria	Gammaproteobacteria	Pseudomonadales	Moraxellaceae	Acinetobacter	Acinetobacter_baumannii
Antireceptor	attachment and penetration	A6XAE0	3.271	338473	Podoviridae	undef	Actinomyces_virus_Av1	22	Actinobacteria	Actinobacteria	Actinomycetales	Actinomycetaceae	Actinomyces	Actinomyces_naeslundii
Tail protein	attachment and penetration	A6XAD6	10.095	338473	Podoviridae	undef	Actinomyces_virus_Av1	22	Actinobacteria	Actinobacteria	Actinomycetales	Actinomycetaceae	Actinomyces	Actinomyces_naeslundii
Pas28	attachment and penetration	Q6J803	0.698	279303	Siphoviridae	undef	Actinoplanes_phage_phiAsp2	76	Actinobacteria	Actinobacteria	Micromonosporales	Micromonosporaceae	Actinoplanes	Actinoplanes_sp._SN223/29
Pas57	attachment and penetration	Q6J7X4	3.128	279303	Siphoviridae	undef	Actinoplanes_phage_phiAsp2	76	Actinobacteria	Actinobacteria	Micromonosporales	Micromonosporaceae	Actinoplanes	Actinoplanes_sp._SN223/29
Pas29	attachment and penetration	Q6J802	12.301	279303	Siphoviridae	undef	Actinoplanes_phage_phiAsp2	76	Actinobacteria	Actinobacteria	Micromonosporales	Micromonosporaceae	Actinoplanes	Actinoplanes_sp._SN223/29
Long tail fiber proximal subunit	attachment and penetration	I6X7W1	2.442	1204516	Myoviridae	T4virus	Aeromonas_phage_CC2	427	Proteobacteria	Gammaproteobacteria	Aeromonadales	Aeromonadaceae	Aeromonas	Aeromonas_hydrophila
Tail sheath stabilizer and completion protein	attachment and penetration	I6WC40	2.56	1204516	Myoviridae	T4virus	Aeromonas_phage_CC2	427	Proteobacteria	Gammaproteobacteria	Aeromonadales	Aeromonadaceae	Aeromonas	Aeromonas_hydrophila
Baseplate wedge protein gp6	attachment and penetration	I6XLZ5	2.892	1204516	Myoviridae	T4virus	Aeromonas_phage_CC2	427	Proteobacteria	Gammaproteobacteria	Aeromonadales	Aeromonadaceae	Aeromonas	Aeromonas_hydrophila
Uncharacterized protein	Unknown	I6WBU6	3.401	1204516	Myoviridae	T4virus	Aeromonas_phage_CC2	427	Proteobacteria	Gammaproteobacteria	Aeromonadales	Aeromonadaceae	Aeromonas	Aeromonas_hydrophila
Hinge connector of long tail fiber distal connector	Assembly	I6X7P4	9.112	1204516	Myoviridae	T4virus	Aeromonas_phage_CC2	427	Proteobacteria	Gammaproteobacteria	Aeromonadales	Aeromonadaceae	Aeromonas	Aeromonas_hydrophila
Baseplate wedge subunit and tail pin	attachment and penetration	E1A295	0.211	879630	Myoviridae	T4virus	Aeromonas_phage_phiAS5	343	Proteobacteria	Gammaproteobacteria	Aeromonadales	Aeromonadaceae	Aeromonas	Aeromonas_salmonicida
Baseplate wedge tail fiber connector	attachment and penetration	E1A294	2.717	879630	Myoviridae	T4virus	Aeromonas_phage_phiAS5	343	Proteobacteria	Gammaproteobacteria	Aeromonadales	Aeromonadaceae	Aeromonas	Aeromonas_salmonicida
Uncharacterized protein	Unknown	E1A2L0	2.822	879630	Myoviridae	T4virus	Aeromonas_phage_phiAS5	343	Proteobacteria	Gammaproteobacteria	Aeromonadales	Aeromonadaceae	Aeromonas	Aeromonas_salmonicida
Gp10 baseplate wedge subunit and tail pin	attachment and penetration	E5DQD1	0.174	926067	Myoviridae	T4virus	Aeromonas_phage_PX29	330	Proteobacteria	Gammaproteobacteria	Aeromonadales	Aeromonadaceae	Aeromonas	Aeromonas_salmonicida
Probably distal tail fiber protein	attachment and penetration	E5DQP5	0.488	926067	Myoviridae	T4virus	Aeromonas_phage_PX29	330	Proteobacteria	Gammaproteobacteria	Aeromonadales	Aeromonadaceae	Aeromonas	Aeromonas_salmonicida
Putative uncharacterized protein	Unknown	E5DQC2	1.237	926067	Myoviridae	T4virus	Aeromonas_phage_PX29	330	Proteobacteria	Gammaproteobacteria	Aeromonadales	Aeromonadaceae	Aeromonas	Aeromonas_salmonicida
Gp48 baseplate tail tube cap	attachment and penetration	E5DQC0	3.522	926067	Myoviridae	T4virus	Aeromonas_phage_PX29	330	Proteobacteria	Gammaproteobacteria	Aeromonadales	Aeromonadaceae	Aeromonas	Aeromonas_salmonicida
Gp9 baseplate wedge tail fiber connector	attachment and penetration	E5DQD0	5.573	926067	Myoviridae	T4virus	Aeromonas_phage_PX29	330	Proteobacteria	Gammaproteobacteria	Aeromonadales	Aeromonadaceae	Aeromonas	Aeromonas_salmonicida
Putative single-strand DNA binding protein	replication of phage DNA and synthesis of protein	H9C0R6	33.473	1127514	Myoviridae	undef	Aeromonas_phage_vB_AsaM-56	83	Proteobacteria	Gammaproteobacteria	Aeromonadales	Aeromonadaceae	Aeromonas	Aeromonas_salmonicida
Gp36 small distal tail fiber subunit	attachment and penetration	Q19CF5	1.864	233894	Myoviridae	T4virus	Aeromonas_virus_25	242	Proteobacteria	Gammaproteobacteria	Aeromonadales	Aeromonadaceae	Aeromonas	Aeromonas_salmonicida
Gp13 head completion protein	assembly	Q19CM6	3.843	233894	Myoviridae	T4virus	Aeromonas_virus_25	242	Proteobacteria	Gammaproteobacteria	Aeromonadales	Aeromonadaceae	Aeromonas	Aeromonas_salmonicida
Putative uncharacterized protein	Unknown	Q19CF3	6.943	233894	Myoviridae	T4virus	Aeromonas_virus_25	242	Proteobacteria	Gammaproteobacteria	Aeromonadales	Aeromonadaceae	Aeromonas	Aeromonas_salmonicida
Wac	assembly	Q56EL5	2.938	321023	Myoviridae	T4virus	Aeromonas_virus_31	247	Proteobacteria	Gammaproteobacteria	Aeromonadales	Aeromonadaceae	Aeromonas	Aeromonas_salmonicida
Gp36	attachment and penetration	Q56EE3	11.205	321023	Myoviridae	T4virus	Aeromonas_virus_31	247	Proteobacteria	Gammaproteobacteria	Aeromonadales	Aeromonadaceae	Aeromonas	Aeromonas_salmonicida
Whisker fibers at base of head	Attachment and penetration	Q6U9F4	2.938	115987	Myoviridae	Biquartavirus	Aeromonas_virus_44RR2	252	Proteobacteria	Gammaproteobacteria	Aeromonadales	Aeromonadaceae	Aeromonas	Aeromonas_salmonicida
Hinge connector of long tail fiber distal connector	Assembly	Q6U981	12.48	115987	Myoviridae	Biquartavirus	Aeromonas_virus_44RR2	252	Proteobacteria	Gammaproteobacteria	Aeromonadales	Aeromonadaceae	Aeromonas	Aeromonas_salmonicida
Gp36 hinge connector of long tail fiber distal connector	attachment and penetration	E5DRZ3	0.282	260149	Myoviridae	T4virus	Aeromonas_virus_65	437	Proteobacteria	Gammaproteobacteria	Aeromonadales	Aeromonadaceae	Aeromonas	Aeromonas_salmonicida
Gp20 portal vertex protein of head	attachment and penetration	E5DRS2	0.417	260149	Myoviridae	T4virus	Aeromonas_virus_65	437	Proteobacteria	Gammaproteobacteria	Aeromonadales	Aeromonadaceae	Aeromonas	Aeromonas_salmonicida
Gp7a baseplate wedge initiator	attachment and penetration	E5DRT7	1.622	260149	Myoviridae	T4virus	Aeromonas_virus_65	437	Proteobacteria	Gammaproteobacteria	Aeromonadales	Aeromonadaceae	Aeromonas	Aeromonas_salmonicida
Gp35 hinge long tail fiber proximal connector	attachment and penetration	E5DRN4	1.696	260149	Myoviridae	T4virus	Aeromonas_virus_65	437	Proteobacteria	Gammaproteobacteria	Aeromonadales	Aeromonadaceae	Aeromonas	Aeromonas_salmonicida
Gp9plus10 baseplate wedge tail fiber connector and baseplate wedge subunit and tail pin	attachment and penetration	E5DRT4	4.419	260149	Myoviridae	T4virus	Aeromonas_virus_65	437	Proteobacteria	Gammaproteobacteria	Aeromonadales	Aeromonadaceae	Aeromonas	Aeromonas_salmonicida
Putative uncharacterized protein	Unknown	Q6RHV1	4.912	260149	Myoviridae	T4virus	Aeromonas_virus_65	437	Proteobacteria	Gammaproteobacteria	Aeromonadales	Aeromonadaceae	Aeromonas	Aeromonas_salmonicida
Putative uncharacterized protein	Unknown	E5DRT0	6.662	260149	Myoviridae	T4virus	Aeromonas_virus_65	437	Proteobacteria	Gammaproteobacteria	Aeromonadales	Aeromonadaceae	Aeromonas	Aeromonas_salmonicida
Gp10 baseplate wedge subunit and tail pin	attachment and penetration	Q76YM7	0.922	227470	Myoviridae	T4virus	Aeromonas_virus_Aeh1	352	Proteobacteria	Gammaproteobacteria	Aeromonadales	Aeromonadaceae	Aeromonas	Aeromonas_hydrophila
Gp48 baseplate tail tube cap	attachment and penetration	Q76YN8	1.031	227470	Myoviridae	T4virus	Aeromonas_virus_Aeh1	352	Proteobacteria	Gammaproteobacteria	Aeromonadales	Aeromonadaceae	Aeromonas	Aeromonas_hydrophila
Uncharacterized protein	Unknown	Q76YN6	1.563	227470	Myoviridae	T4virus	Aeromonas_virus_Aeh1	352	Proteobacteria	Gammaproteobacteria	Aeromonadales	Aeromonadaceae	Aeromonas	Aeromonas_hydrophila
Gp9 baseplate wedge tail fiber connector	attachment and penetration	Q76YM8	4.129	227470	Myoviridae	T4virus	Aeromonas_virus_Aeh1	352	Proteobacteria	Gammaproteobacteria	Aeromonadales	Aeromonadaceae	Aeromonas	Aeromonas_hydrophila
Putative phage protein	Unknown	I6ZRN2	2.73	1198014	Myoviridae	Secunda5virus	Aeromonas_virus_Aes12	243	Proteobacteria	Gammaproteobacteria	Aeromonadales	Aeromonadaceae	Aeromonas	Aeromonas_sp.
Neck protein	release	I6ZI76	4.991	1198014	Myoviridae	Secunda5virus	Aeromonas_virus_Aes12	243	Proteobacteria	Gammaproteobacteria	Aeromonadales	Aeromonadaceae	Aeromonas	Aeromonas_sp.
Putative phage protein	Unknown	J7KDD6	0.58	1198013	Myoviridae	Secunda5virus	Aeromonas_virus_Aes508	230	Proteobacteria	Gammaproteobacteria	Aeromonadales	Aeromonadaceae	Aeromonas	Aeromonas_salmonicida
Head completion protein	assembly	J7KLN1	3.843	1198013	Myoviridae	Secunda5virus	Aeromonas_virus_Aes508	230	Proteobacteria	Gammaproteobacteria	Aeromonadales	Aeromonadaceae	Aeromonas	Aeromonas_salmonicida
Small distal tail fiber subunit	attachment and penetration	E1A188	0.618	879628	Myoviridae	Secunda5virus	Aeromonas_virus_AS4	271	Proteobacteria	Gammaproteobacteria	Aeromonadales	Aeromonadaceae	Aeromonas	Aeromonas_salmonicida
Putative uncharacterized protein	Unknown	E1A186	3.347	879628	Myoviridae	Secunda5virus	Aeromonas_virus_AS4	271	Proteobacteria	Gammaproteobacteria	Aeromonadales	Aeromonadaceae	Aeromonas	Aeromonas_salmonicida
Head completion-like protein	assembly	E1A1H0	4.239	879628	Myoviridae	Secunda5virus	Aeromonas_virus_AS4	271	Proteobacteria	Gammaproteobacteria	Aeromonadales	Aeromonadaceae	Aeromonas	Aeromonas_salmonicida
Uncharacterized protein	Unknown	J7FAQ4	1.682	1161931	Myoviridae	undef	Agrobacterium_phage_7-7-1	127	Proteobacteria	Alphaproteobacteria	Rhizobiales	Rhizobiaceae	Agrobacterium	Agrobacterium_sp._H13-3
Tail protein Pb4	attachment and penetration	R9RG81	3.717	1300005	Podoviridae	undef	Alteromonas_phage_vB_AmaP_AD45-P	120	Proteobacteria	Gammaproteobacteria	Alteromonadales	Alteromonadaceae	Alteromonas	Alteromonas_macleodii
Uncharacterized protein	Unknown	R9RG68	4.771	1300005	Podoviridae	undef	Alteromonas_phage_vB_AmaP_AD45-P	120	Proteobacteria	Gammaproteobacteria	Alteromonadales	Alteromonadaceae	Alteromonas	Alteromonas_macleodii
Tail protein Pb4	attachment and penetration	R4VVI2	3.717	1300004	Podoviridae	undef	Alteromonas_phage_vB_AmaP_AD45-P1	120	Proteobacteria	Gammaproteobacteria	Alteromonadales	Alteromonadaceae	Alteromonas	Alteromonas_macleodii
Tail protein Pb4	attachment and penetration	R9RGK0	3.717	1300006	Podoviridae	undef	Alteromonas_phage_vB_AmaP_AD45-P3	117	Proteobacteria	Gammaproteobacteria	Alteromonadales	Alteromonadaceae	Alteromonas	Alteromonas_macleodii
Tail protein Pb4	attachment and penetration	R9RGW0	3.717	1300007	Podoviridae	undef	Alteromonas_phage_vB_AmaP_AD45-P4	116	Proteobacteria	Gammaproteobacteria	Alteromonadales	Alteromonadaceae	Alteromonas	Alteromonas_macleodii
Tail tubular protein B	attachment and penetration	A0A059PYE2	1.166	1357732	Podoviridae	undef	Anabaena_phage_A-4L	38	Cyanobacteria	undef	Nostocales	Nostocaceae	Anabaena	Anabaena_variabilis
Internal protein	attachment and penetration	A0A059PY91	7.064	1357732	Podoviridae	undef	Anabaena_phage_A-4L	38	Cyanobacteria	undef	Nostocales	Nostocaceae	Anabaena	Anabaena_variabilis
Uncharacterized protein	Unknown	A0A059PY42	16.812	1357732	Podoviridae	undef	Anabaena_phage_A-4L	38	Cyanobacteria	undef	Nostocales	Nostocaceae	Anabaena	Anabaena_variabilis
Scaffold protein	assembly	A0A059PY43	17.305	1357732	Podoviridae	undef	Anabaena_phage_A-4L	38	Cyanobacteria	undef	Nostocales	Nostocaceae	Anabaena	Anabaena_variabilis
Uncharacterized protein	Unknown	A0ZYS9	0.595	416419	Siphoviridae	undef	Archaeal_BJ1_virus	70	Euryarchaeota	Halobacteria	Haloferacales	Haloferacaceae	Halorubrum	undef
Single-stranded DNA binding protein	replication of phage DNA and synthesis of protein	A0A140G764	13.744	1796994	Myoviridae	undef	Arthrobacter_phage_BarretLemon	79	Actinobacteria	Actinobacteria	Micrococcales	Micrococcaceae	Arthrobacter	Arthrobacter_sp._ATCC_21022
Uncharacterized protein	Unknown	A0A140G6V4	0.232	1796997	Siphoviridae	undef	Arthrobacter_phage_Mudcat	95	Actinobacteria	Actinobacteria	Micrococcales	Micrococcaceae	Arthrobacter	Arthrobacter_sp._ATCC_21022
Uncharacterized protein	Unknown	A0A140G6Y3	10.489	1796997	Siphoviridae	undef	Arthrobacter_phage_Mudcat	95	Actinobacteria	Actinobacteria	Micrococcales	Micrococcaceae	Arthrobacter	Arthrobacter_sp._ATCC_21022
Tail fiber protein	attachment and penetration	V5R8R3	3.393	1414742	Siphoviridae	undef	Arthrobacter_phage_vB_ArS-ArV2	68	Actinobacteria	Actinobacteria	Micrococcales	Micrococcaceae	Arthrobacter	Arthrobacter_sp.
SsDNA-binding protein	replication of phage DNA and synthesis of protein	A0A0A7HE94	11.722	1566993	Myoviridae	undef	Arthrobacter_phage_vB_ArtM-ArV1	101	Actinobacteria	Actinobacteria	Micrococcales	Micrococcaceae	Arthrobacter	Arthrobacter_sp.
Putative uncharacterized protein 47	Unknown	B0VK47	4.159	467481	Siphoviridae	undef	Azospirillum_phage_Cd	95	Proteobacteria	Alphaproteobacteria	Rhodospirillales	Rhodospirillaceae	Azospirillum	Azospirillum_brasilense
Virion structural protein	Unknown	A7KUS9	1.682	458639	Myoviridae	undef	Bacillus_phage_0305phi8-36	246	Firmicutes	Bacilli	Bacillales	Bacillaceae	Bacillus	Bacillus_thuringiensis
Hypothetical tape measure protein	attachment and penetration	A7KUS0	5.3	458639	Myoviridae	undef	Bacillus_phage_0305phi8-36	246	Firmicutes	Bacilli	Bacillales	Bacillaceae	Bacillus	Bacillus_thuringiensis
Uncharacterized protein	Unknown	A0A172JI53	0.982	1815509	Myoviridae	undef	Bacillus_phage_AR9	291	Firmicutes	Bacilli	Bacillales	Bacillaceae	Bacillus	Bacillus_subtilis
HNH homing endonuclease	replication of phage DNA and synthesis of protein	A0A172JI94	1.116	1815509	Myoviridae	undef	Bacillus_phage_AR9	291	Firmicutes	Bacilli	Bacillales	Bacillaceae	Bacillus	Bacillus_subtilis
Virion protein	Unknown	A0A172JI19	1.708	1815509	Myoviridae	undef	Bacillus_phage_AR9	291	Firmicutes	Bacilli	Bacillales	Bacillaceae	Bacillus	Bacillus_subtilis
N-acetylmuramoyl-L-alanine amidase	release	A0A172JHR8	2.252	1815509	Myoviridae	undef	Bacillus_phage_AR9	291	Firmicutes	Bacilli	Bacillales	Bacillaceae	Bacillus	Bacillus_subtilis
Virion protein	Unknown	A0A172JHW6	2.642	1815509	Myoviridae	undef	Bacillus_phage_AR9	291	Firmicutes	Bacilli	Bacillales	Bacillaceae	Bacillus	Bacillus_subtilis
Uncharacterized protein	Unknown	A0A172JII4	4.621	1815509	Myoviridae	undef	Bacillus_phage_AR9	291	Firmicutes	Bacilli	Bacillales	Bacillaceae	Bacillus	Bacillus_subtilis
Tail tape measure protein	attachment and penetration	A0A172JIA9	10.918	1815509	Myoviridae	undef	Bacillus_phage_AR9	291	Firmicutes	Bacilli	Bacillales	Bacillaceae	Bacillus	Bacillus_subtilis
Major tail protein	attachment and penetration	A0A1B1PAF7	1.157	1874000	Podoviridae	undef	Bacillus_phage_Aurora	40	Firmicutes	Bacilli	Bacillales	Bacillaceae	Bacillus	Bacillus_thuringiensis
Tail lysin 1	attachment and penetration	A0A0K2D106	1.569	1698451	Myoviridae	undef	Bacillus_phage_AvesoBmore	301	Firmicutes	Bacilli	Bacillales	Bacillaceae	Bacillus	Bacillus_thuringiensis
Minor tail protein	attachment and penetration	A0A0K2D0N8	5.437	1698451	Myoviridae	undef	Bacillus_phage_AvesoBmore	301	Firmicutes	Bacilli	Bacillales	Bacillaceae	Bacillus	Bacillus_thuringiensis
SsDNA binding domain protein	replication of phage DNA and synthesis of protein	A0A0K2D0S7	34.594	1698451	Myoviridae	undef	Bacillus_phage_AvesoBmore	301	Firmicutes	Bacilli	Bacillales	Bacillaceae	Bacillus	Bacillus_thuringiensis
Uncharacterized protein	Unknown	S5M427	2.339	1296654	Siphoviridae	undef	Bacillus_phage_Basilisk	138	Firmicutes	Bacilli	Bacillales	Bacillaceae	Bacillus	Bacillus_cereus
Uncharacterized protein	Unknown	S5M458	4.766	1296654	Siphoviridae	undef	Bacillus_phage_Basilisk	138	Firmicutes	Bacilli	Bacillales	Bacillaceae	Bacillus	Bacillus_cereus
Tapemeasure protein	attachment and penetration	S5M424	19.568	1296654	Siphoviridae	undef	Bacillus_phage_Basilisk	138	Firmicutes	Bacilli	Bacillales	Bacillaceae	Bacillus	Bacillus_cereus
Uncharacterized protein	Unknown	S5MS67	53.058	1296654	Siphoviridae	undef	Bacillus_phage_Basilisk	138	Firmicutes	Bacilli	Bacillales	Bacillaceae	Bacillus	Bacillus_cereus
Uncharacterized protein	Unknown	J9PUM1	5.606	1136534	Myoviridae	undef	Bacillus_phage_BCD7	140	Firmicutes	Bacilli	Bacillales	Bacillaceae	Bacillus	Bacillus_cereus
Host specificity protein	attachment and penetration	Q5YA57	1.617	294382	Siphoviridae	undef	Bacillus_phage_BCJA1c	58	Firmicutes	Bacilli	Bacillales	Sporolactobacillaceae	undef	[Bacillus]_clarkii
15	Unknown	Q5YA95	16.04	294382	Siphoviridae	undef	Bacillus_phage_BCJA1c	58	Firmicutes	Bacilli	Bacillales	Sporolactobacillaceae	undef	[Bacillus]_clarkii
Uncharacterized protein	Unknown	X2JN84	1.907	584892	Myoviridae	Bc431virus	Bacillus_phage_Bcp1	229	Firmicutes	Bacilli	Bacillales	Bacillaceae	Bacillus	Bacillus_cereus
Minor tail protein	attachment and penetration	X2JIS0	4.397	584892	Myoviridae	Bc431virus	Bacillus_phage_Bcp1	229	Firmicutes	Bacilli	Bacillales	Bacillaceae	Bacillus	Bacillus_cereus
SsDNA binding domain protein	replication of phage DNA and synthesis of protein	X2JIV5	15.812	584892	Myoviridae	Bc431virus	Bacillus_phage_Bcp1	229	Firmicutes	Bacilli	Bacillales	Bacillaceae	Bacillus	Bacillus_cereus
Putative tail lysin 1	attachment and penetration	G9J205	0.03	1126950	Myoviridae	undef	Bacillus_phage_BCP78	227	Firmicutes	Bacilli	Bacillales	Bacillaceae	Bacillus	Bacillus_cereus
Putative tail lysin 1	attachment and penetration	J9PS02	0.135	1126951	Myoviridae	undef	Bacillus_phage_BCP78	227	Firmicutes	Bacilli	Bacillales	Bacillaceae	Bacillus	Bacillus_cereus
Putative minor structural protein 2	Assembly	G9J201	0.235	1126950	Myoviridae	undef	Bacillus_phage_BCP78	227	Firmicutes	Bacilli	Bacillales	Bacillaceae	Bacillus	Bacillus_cereus
Putative tail fiber 1	attachment and penetration	J9PRE8	0.235	1126951	Myoviridae	undef	Bacillus_phage_BCP78	227	Firmicutes	Bacilli	Bacillales	Bacillaceae	Bacillus	Bacillus_cereus
Putative tail lysin 2	attachment and penetration	J9PRF0	0.336	1126951	Myoviridae	undef	Bacillus_phage_BCP78	227	Firmicutes	Bacilli	Bacillales	Bacillaceae	Bacillus	Bacillus_cereus
Putative tail lysin 2	attachment and penetration	G9J206	0.336	1126950	Myoviridae	undef	Bacillus_phage_BCP78	227	Firmicutes	Bacilli	Bacillales	Bacillaceae	Bacillus	Bacillus_cereus
3D domain-containing protein	release	G9J212	3.535	1126950	Myoviridae	undef	Bacillus_phage_BCP78	227	Firmicutes	Bacilli	Bacillales	Bacillaceae	Bacillus	Bacillus_cereus
Putative minor structural protein	Assembly	J9PS01	3.555	1126951	Myoviridae	undef	Bacillus_phage_BCP78	227	Firmicutes	Bacilli	Bacillales	Bacillaceae	Bacillus	Bacillus_cereus
Putative minor structural protein 1	Assembly	G9J200	3.555	1126950	Myoviridae	undef	Bacillus_phage_BCP78	227	Firmicutes	Bacilli	Bacillales	Bacillaceae	Bacillus	Bacillus_cereus
Putative uncharacterized protein	Unknown	G9J1Z6	9.113	1126950	Myoviridae	undef	Bacillus_phage_BCP78	227	Firmicutes	Bacilli	Bacillales	Bacillaceae	Bacillus	Bacillus_cereus
Putative uncharacterized protein	Unknown	G9J295	13.574	1126950	Myoviridae	undef	Bacillus_phage_BCP78	227	Firmicutes	Bacilli	Bacillales	Bacillaceae	Bacillus	Bacillus_cereus
Uncharacterized protein	Unknown	J9PRK8	13.574	1126951	Myoviridae	undef	Bacillus_phage_BCP78	227	Firmicutes	Bacilli	Bacillales	Bacillaceae	Bacillus	Bacillus_cereus
Putative uncharacterized protein	Unknown	G9J1V8	17.804	1126950	Myoviridae	undef	Bacillus_phage_BCP78	227	Firmicutes	Bacilli	Bacillales	Bacillaceae	Bacillus	Bacillus_cereus
Putative L-alanoyl-D-glutamate peptidase	Release	A0A0E3D983	0.077	1129192	Myoviridae	Bc431virus	Bacillus_phage_BCP8-2	220	Firmicutes	Bacilli	Bacillales	Bacillaceae	Bacillus	Bacillus_cereus
Putative minor structural protein I	Assembly	A0A0E3D9V0	0.179	1129192	Myoviridae	Bc431virus	Bacillus_phage_BCP8-2	220	Firmicutes	Bacilli	Bacillales	Bacillaceae	Bacillus	Bacillus_cereus
Putative membrane protein	Unknown	A0A0E3D9I8	2.854	1129192	Myoviridae	Bc431virus	Bacillus_phage_BCP8-2	220	Firmicutes	Bacilli	Bacillales	Bacillaceae	Bacillus	Bacillus_cereus
Uncharacterized protein	Unknown	A0A0E3D9L0	3.311	1129192	Myoviridae	Bc431virus	Bacillus_phage_BCP8-2	220	Firmicutes	Bacilli	Bacillales	Bacillaceae	Bacillus	Bacillus_cereus
Putative DNA polymerase III subunits gamma and tau	replication of phage DNA and synthesis of protein	A0A0E3D9M8	10.775	1129192	Myoviridae	Bc431virus	Bacillus_phage_BCP8-2	220	Firmicutes	Bacilli	Bacillales	Bacillaceae	Bacillus	Bacillus_cereus
Uncharacterized protein	Unknown	J9PRE6	9.113	1126951	Myoviridae	undef	Bacillus_phage_BCU4	1149	Firmicutes	Bacilli	Bacillales	Bacillaceae	Bacillus	Bacillus_cereus
Uncharacterized protein	Unknown	J9PRM6	17.804	1126951	Myoviridae	undef	Bacillus_phage_BCU4	1149	Firmicutes	Bacilli	Bacillales	Bacillaceae	Bacillus	Bacillus_cereus
Tail protein	attachment and penetration	A0A192Y8X8	0.396	1852564	Myoviridae	undef	Bacillus_phage_Belinda	295	Firmicutes	Bacilli	Bacillales	Bacillaceae	Bacillus	Bacillus_thuringiensis
Minor tail protein	attachment and penetration	A0A192Y8W4	2.972	1852564	Myoviridae	undef	Bacillus_phage_Belinda	295	Firmicutes	Bacilli	Bacillales	Bacillaceae	Bacillus	Bacillus_thuringiensis
Tap measure protein	attachment and penetration	A0A192YA25	4.567	1852564	Myoviridae	undef	Bacillus_phage_Belinda	295	Firmicutes	Bacilli	Bacillales	Bacillaceae	Bacillus	Bacillus_thuringiensis
Uncharacterized protein	Unknown	A0A0S2SXP6	2.037	1755679	Myoviridae	undef	Bacillus_phage_BM5	224	Firmicutes	Bacilli	Bacillales	Bacillaceae	Bacillus	Bacillus_megaterium
Uncharacterized protein	Unknown	A0A0S2SXY5	2.276	1755679	Myoviridae	undef	Bacillus_phage_BM5	224	Firmicutes	Bacilli	Bacillales	Bacillaceae	Bacillus	Bacillus_megaterium
Lysozyme_like superfamily protein	attachment and penetration	A0A0S2SXL7	2.777	1755679	Myoviridae	undef	Bacillus_phage_BM5	224	Firmicutes	Bacilli	Bacillales	Bacillaceae	Bacillus	Bacillus_megaterium
Uncharacterized protein	Unknown	A0A0S2SY94	5.437	1755679	Myoviridae	undef	Bacillus_phage_BM5	224	Firmicutes	Bacilli	Bacillales	Bacillaceae	Bacillus	Bacillus_megaterium
Uncharacterized protein	Unknown	A0A0S2SXX2	23.707	1755679	Myoviridae	undef	Bacillus_phage_BM5	224	Firmicutes	Bacilli	Bacillales	Bacillaceae	Bacillus	Bacillus_megaterium
Putative minor structural protein 2	Assembly	A0A0A0PQM7	2.091	1445811	Myoviridae	undef	Bacillus_phage_Bp8p-T	633	Firmicutes	Bacilli	Bacillales	Bacillaceae	Bacillus	Bacillus_pumilus
Putative tail lysin 2	attachment and penetration	A0A0A0PJ85	2.424	1445811	Myoviridae	undef	Bacillus_phage_Bp8p-T	633	Firmicutes	Bacilli	Bacillales	Bacillaceae	Bacillus	Bacillus_pumilus
Putative recombination related exonuclease	replication of phage DNA and synthesis of protein	A0A0A0PJ70	3.684	1445811	Myoviridae	undef	Bacillus_phage_Bp8p-T	633	Firmicutes	Bacilli	Bacillales	Bacillaceae	Bacillus	Bacillus_pumilus
Putative portal protein	attachment and penetration	A0A0A0PLP0	8.409	1445811	Myoviridae	undef	Bacillus_phage_Bp8p-T	633	Firmicutes	Bacilli	Bacillales	Bacillaceae	Bacillus	Bacillus_pumilus
Uncharacterized protein	Unknown	A0A0A0PJ49	10.399	1445811	Myoviridae	undef	Bacillus_phage_Bp8p-T	633	Firmicutes	Bacilli	Bacillales	Bacillaceae	Bacillus	Bacillus_pumilus
Uncharacterized protein	Unknown	A0A0A0PUQ7	11.167	1445811	Myoviridae	undef	Bacillus_phage_Bp8p-T	633	Firmicutes	Bacilli	Bacillales	Bacillaceae	Bacillus	Bacillus_pumilus
Uncharacterized protein	Unknown	W5QUS1	0.902	1277886	Myoviridae	undef	Bacillus_phage_BPS10C	271	Firmicutes	Bacilli	Bacillales	Bacillaceae	Bacillus	Bacillus_cereus
Putative tail lysin	attachment and penetration	W5QUF9	2.571	1277886	Myoviridae	undef	Bacillus_phage_BPS10C	271	Firmicutes	Bacilli	Bacillales	Bacillaceae	Bacillus	Bacillus_cereus
Uncharacterized protein	Unknown	W5QUP4	6.747	1277886	Myoviridae	undef	Bacillus_phage_BPS10C	271	Firmicutes	Bacilli	Bacillales	Bacillaceae	Bacillus	Bacillus_cereus
Putative minor structural protein	Assembly	W5QUX5	6.813	1277886	Myoviridae	undef	Bacillus_phage_BPS10C	271	Firmicutes	Bacilli	Bacillales	Bacillaceae	Bacillus	Bacillus_cereus
Uncharacterized protein	Unknown	J9PV63	0.902	1136731	Myoviridae	undef	Bacillus_phage_BPS13	268	Firmicutes	Bacilli	Bacillales	Bacillaceae	Bacillus	Bacillus_cereus
Putative tail lysin 2	attachment and penetration	J9PUJ9	2.571	1136731	Myoviridae	undef	Bacillus_phage_BPS13	268	Firmicutes	Bacilli	Bacillales	Bacillaceae	Bacillus	Bacillus_cereus
Putative minor structural protein	Assembly	J9PTW2	6.813	1136731	Myoviridae	undef	Bacillus_phage_BPS13	268	Firmicutes	Bacilli	Bacillales	Bacillaceae	Bacillus	Bacillus_cereus
Tailspike	attachment and penetration	U5PSK6	0.812	1406783	Myoviridae	undef	Bacillus_phage_CampHawk	231	Firmicutes	Bacilli	Bacillales	Bacillaceae	Bacillus	Bacillus_subtilis
Tail tape measure protein	attachment and penetration	Q3HL62	8.431	347966	Siphoviridae	undef	Bacillus_phage_Cherry	109	Firmicutes	Bacilli	Bacillales	Bacillaceae	Bacillus	Bacillus_anthracis
L-alanoyl-D-glutamate peptidase		A0A140HM05	0.666	1792245	Myoviridae	undef	Bacillus_phage_Deep_Blue	226	Firmicutes	Bacilli	Bacillales	Bacillaceae	Bacillus	Bacillus_cereus
Uncharacterized protein	Unknown	A0A140HLZ6	0.783	1792245	Myoviridae	undef	Bacillus_phage_Deep_Blue	226	Firmicutes	Bacilli	Bacillales	Bacillaceae	Bacillus	Bacillus_cereus
Uncharacterized protein	Unknown	A0A140HM01	0.883	1792245	Myoviridae	undef	Bacillus_phage_Deep_Blue	226	Firmicutes	Bacilli	Bacillales	Bacillaceae	Bacillus	Bacillus_cereus
Uncharacterized protein	Unknown	A0A140HLZ2	1.912	1792245	Myoviridae	undef	Bacillus_phage_Deep_Blue	452	Firmicutes	Bacilli	Bacillales	Bacillaceae	Bacillus	Bacillus_cereus
Uncharacterized protein	Unknown	A0A140HLU9	17.98	1792245	Myoviridae	undef	Bacillus_phage_Deep_Blue	226	Firmicutes	Bacilli	Bacillales	Bacillaceae	Bacillus	Bacillus_cereus
Tail lysin	attachment and penetration	A0A143FKE2	0.037	1805948	Myoviridae	undef	Bacillus_phage_DIGNKC	291	Firmicutes	Bacilli	Bacillales	Bacillaceae	Bacillus	Bacillus_thuringiensis
Minor tail protein	attachment and penetration	A0A143FKE0	3.635	1805948	Myoviridae	undef	Bacillus_phage_DIGNKC	291	Firmicutes	Bacilli	Bacillales	Bacillaceae	Bacillus	Bacillus_thuringiensis
Tail fiber protein	attachment and penetration	A0A143FL46	9.245	1805948	Myoviridae	undef	Bacillus_phage_DIGNKC	291	Firmicutes	Bacilli	Bacillales	Bacillaceae	Bacillus	Bacillus_thuringiensis
Tail protein	attachment and penetration	A0A0K2FKZ5	0.071	1690431	Myoviridae	undef	Bacillus_phage_DirtyBetty	302	Firmicutes	Bacilli	Bacillales	Bacillaceae	Bacillus	Bacillus_thuringiensis
Portal protein	Assembly	A0A1B1PB52	0.166	1873999	Myoviridae	undef	Bacillus_phage_DirtyBetty	302	Firmicutes	Bacilli	Bacillales	Bacillaceae	Bacillus	Bacillus_thuringiensis
Uncharacterized protein	Unknown	A0A1B1PB80	0.876	1873999	Myoviridae	undef	Bacillus_phage_DirtyBetty	302	Firmicutes	Bacilli	Bacillales	Bacillaceae	Bacillus	Bacillus_thuringiensis
Minor tail protein	attachment and penetration	A0A1B1PB79	4.404	1873999	Myoviridae	undef	Bacillus_phage_DirtyBetty	302	Firmicutes	Bacilli	Bacillales	Bacillaceae	Bacillus	Bacillus_thuringiensis
Tail fiber protein	attachment and penetration	A0A1B1PB74	7.909	1873999	Myoviridae	undef	Bacillus_phage_DirtyBetty	238	Firmicutes	Bacilli	Bacillales	Bacillaceae	Bacillus	Bacillus_thuringiensis
Putative tail spike protein	attachment and penetration	A0A0Y0AE86	1.366	1776293	Myoviridae	undef	Bacillus_phage_Eldridge	238	Firmicutes	Bacilli	Bacillales	Bacillaceae	Bacillus	Bacillus_megaterium
Uncharacterized protein	Unknown	A0A0Y0AMI7	4.283	1776293	Myoviridae	undef	Bacillus_phage_Eldridge	238	Firmicutes	Bacilli	Bacillales	Bacillaceae	Bacillus	Bacillus_megaterium
Tail lysin	attachment and penetration	A0A120HUN9	4.581	1776293	Myoviridae	undef	Bacillus_phage_Eldridge	238	Firmicutes	Bacilli	Bacillales	Bacillaceae	Bacillus	Bacillus_megaterium
Uncharacterized protein	Unknown	A0A0Y0AFT7	4.67	1776293	Myoviridae	undef	Bacillus_phage_Eldridge	238	Firmicutes	Bacilli	Bacillales	Bacillaceae	Bacillus	Bacillus_megaterium
Uncharacterized protein	Unknown	A0A0Y0C537	7.043	1776293	Myoviridae	undef	Bacillus_phage_Eldridge	238	Firmicutes	Bacilli	Bacillales	Bacillaceae	Bacillus	Bacillus_megaterium
Tail lysin	attachment and penetration	A0A120HUN7	8.644	1776293	Myoviridae	undef	Bacillus_phage_Eldridge	238	Firmicutes	Bacilli	Bacillales	Bacillaceae	Bacillus	Bacillus_megaterium
Uncharacterized protein	Unknown	A0A0Y0ADW2	11.957	1776293	Myoviridae	undef	Bacillus_phage_Eldridge	294	Firmicutes	Bacilli	Bacillales	Bacillaceae	Bacillus	Bacillus_megaterium
Minor tail protein	attachment and penetration	A0A024B0X2	1.34	1486658	Myoviridae	undef	Bacillus_phage_Evoli	294	Firmicutes	Bacilli	Bacillales	Bacillaceae	Bacillus	Bacillus_thuringiensis
Uncharacterized protein	Unknown	A0A024B062	11.322	1486658	Myoviridae	undef	Bacillus_phage_Evoli	294	Firmicutes	Bacilli	Bacillales	Bacillaceae	Bacillus	Bacillus_thuringiensis
Uncharacterized protein	Unknown	A0A024B0J4	14.071	1486658	Myoviridae	undef	Bacillus_phage_Evoli	294	Firmicutes	Bacilli	Bacillales	Bacillaceae	Bacillus	Bacillus_thuringiensis
Uncharacterized protein	Unknown	A0A024B136	38.199	1486658	Myoviridae	undef	Bacillus_phage_Evoli	300	Firmicutes	Bacilli	Bacillales	Bacillaceae	Bacillus	Bacillus_thuringiensis
Portal protein	Assembly	A0A0K2FM31	0.166	1690431	Myoviridae	undef	Bacillus_phage_Eyuki	302	Firmicutes	Bacilli	Bacillales	Bacillaceae	Bacillus	Bacillus_thuringiensis
Uncharacterized protein	Unknown	A0A0K2FKZ0	0.876	1690431	Myoviridae	undef	Bacillus_phage_Eyuki	300	Firmicutes	Bacilli	Bacillales	Bacillaceae	Bacillus	Bacillus_thuringiensis
Minor tail protein	attachment and penetration	A0A0K2FLK0	4.404	1690431	Myoviridae	undef	Bacillus_phage_Eyuki	300	Firmicutes	Bacilli	Bacillales	Bacillaceae	Bacillus	Bacillus_thuringiensis
Minor tail protein	attachment and penetration	A0A0K2FM48	7.909	1690431	Myoviridae	undef	Bacillus_phage_Eyuki	300	Firmicutes	Bacilli	Bacillales	Bacillaceae	Bacillus	Bacillus_thuringiensis
Mannose-6-phosphate isomerase	unknown	Q2I8C5	5.864	345922	Siphoviridae	undef	Bacillus_phage_Fah	50	Firmicutes	Bacilli	Bacillales	Bacillaceae	Bacillus	Bacillus_anthracis
Tail length tape measure protein	attachment and penetration	Q2I8F0	8.431	345922	Siphoviridae	undef	Bacillus_phage_Fah	50	Firmicutes	Bacilli	Bacillales	Bacillaceae	Bacillus	Bacillus_anthracis
Collagen triple helix repeat protein	attachment and penetration	Q2Q460	4.816	347962	Siphoviridae	undef	Bacillus_phage_Gamma	53	Firmicutes	Bacilli	Bacillales	Bacillaceae	Bacillus	Bacillus_cereus
Collagen triple helix repeat protein	attachment and penetration	Q3HKT0	4.816	347962	Siphoviridae	undef	Bacillus_phage_Gamma	53	Firmicutes	Bacilli	Bacillales	Bacillaceae	Bacillus	Bacillus_cereus
Conserved phage protein	Unknown	Q3HKS9	7.483	347962	Siphoviridae	undef	Bacillus_phage_Gamma	53	Firmicutes	Bacilli	Bacillales	Bacillaceae	Bacillus	Bacillus_cereus
Cupin domain protein	Unknown	Q2Q459	7.483	347962	Siphoviridae	undef	Bacillus_phage_Gamma	53	Firmicutes	Bacilli	Bacillales	Bacillaceae	Bacillus	Bacillus_cereus
Putative tail tape measure protein	attachment and penetration	Q3HL06	8.431	347962	Siphoviridae	undef	Bacillus_phage_Gamma	53	Firmicutes	Bacilli	Bacillales	Bacillaceae	Bacillus	Bacillus_cereus
Putative phage tail tape measure protein	attachment and penetration	Q2LIB9	8.431	359962	Siphoviridae	undef	Bacillus_phage_Gamma isolate d'Herelle	53	Firmicutes	Bacilli	Bacillales	Bacillaceae	Bacillus	Bacillus_cereus
Uncharacterized protein	Unknown	A0A024B123	0.166	1486659	Myoviridae	undef	Bacillus_phage_Hakuna	294	Firmicutes	Bacilli	Bacillales	Bacillaceae	Bacillus	Bacillus_thuringiensis
Tail protein	attachment and penetration	A0A024B2B1	1.185	1486659	Myoviridae	undef	Bacillus_phage_Hakuna	294	Firmicutes	Bacilli	Bacillales	Bacillaceae	Bacillus	Bacillus_thuringiensis
Uncharacterized protein	Unknown	A0A024B2A5	1.711	1486659	Myoviridae	undef	Bacillus_phage_Hakuna	294	Firmicutes	Bacilli	Bacillales	Bacillaceae	Bacillus	Bacillus_thuringiensis
Minor tail protein	attachment and penetration	A0A024B299	4.047	1486659	Myoviridae	undef	Bacillus_phage_Hakuna	294	Firmicutes	Bacilli	Bacillales	Bacillaceae	Bacillus	Bacillus_thuringiensis
Tail lysin 1	attachment and penetration	A0A024B0Y1	6.43	1486659	Myoviridae	undef	Bacillus_phage_Hakuna	294	Firmicutes	Bacilli	Bacillales	Bacillaceae	Bacillus	Bacillus_thuringiensis
Tail fiber protein	attachment and penetration	A0A024B142	6.836	1486659	Myoviridae	undef	Bacillus_phage_Hakuna	294	Firmicutes	Bacilli	Bacillales	Bacillaceae	Bacillus	Bacillus_thuringiensis
Tail lysin 1	attachment and penetration	A0A024B187	0.261	1486660	Myoviridae	undef	Bacillus_phage_Hoody_T	270	Firmicutes	Bacilli	Bacillales	Bacillaceae	Bacillus	Bacillus_thuringiensis
Minor tail protein	attachment and penetration	A0A024B2I9	1.34	1486660	Myoviridae	undef	Bacillus_phage_Hoody_T	270	Firmicutes	Bacilli	Bacillales	Bacillaceae	Bacillus	Bacillus_thuringiensis
Uncharacterized protein	Unknown	A0A024B1S8	11.322	1486660	Myoviridae	undef	Bacillus_phage_Hoody_T	270	Firmicutes	Bacilli	Bacillales	Bacillaceae	Bacillus	Bacillus_thuringiensis
Uncharacterized protein	Unknown	A0A024B2R3	38.199	1486660	Myoviridae	undef	Bacillus_phage_Hoody_T	270	Firmicutes	Bacilli	Bacillales	Bacillaceae	Bacillus	Bacillus_thuringiensis
Putative L-alanoyl-D-glutamate peptidase	Release	A0A0E3DFB5	0.12	1498212	Myoviridae	Bc431virus	Bacillus_phage_JBP901	201	Firmicutes	Bacilli	Bacillales	Bacillaceae	Bacillus	Bacillus_cereus
Putative minor tail protein	attachment and penetration	A0A0E3DEV4	0.554	1498212	Myoviridae	Bc431virus	Bacillus_phage_JBP901	201	Firmicutes	Bacilli	Bacillales	Bacillaceae	Bacillus	Bacillus_cereus
Putative tail lysin	attachment and penetration	A0A0E3DFB4	0.981	1498212	Myoviridae	Bc431virus	Bacillus_phage_JBP901	201	Firmicutes	Bacilli	Bacillales	Bacillaceae	Bacillus	Bacillus_cereus
Putative minor structural protein	Assembly	A0A0E3DEZ0	1.425	1498212	Myoviridae	Bc431virus	Bacillus_phage_JBP901	201	Firmicutes	Bacilli	Bacillales	Bacillaceae	Bacillus	Bacillus_cereus
Uncharacterized protein	Unknown	A0A0E3DEY9	5.608	1498212	Myoviridae	Bc431virus	Bacillus_phage_JBP901	201	Firmicutes	Bacilli	Bacillales	Bacillaceae	Bacillus	Bacillus_cereus
Putative Ras interacting protein RIPA	Unknown	A0A0E3DF05	6.431	1498212	Myoviridae	Bc431virus	Bacillus_phage_JBP901	201	Firmicutes	Bacilli	Bacillales	Bacillaceae	Bacillus	Bacillus_cereus
Putative ssDNA binding domain protein	replication of phage DNA and synthesis of protein	A0A0E3DEM6	9.577	1498212	Myoviridae	Bc431virus	Bacillus_phage_JBP901	201	Firmicutes	Bacilli	Bacillales	Bacillaceae	Bacillus	Bacillus_cereus
Uncharacterized protein	Unknown	A0A1B1SH35	0.166	1873998	Myoviridae	undef	Bacillus_phage_Kida	304	Firmicutes	Bacilli	Bacillales	Bacillaceae	Bacillus	Bacillus_thuringiensis
Uncharacterized protein	Unknown	A0A1B1SGL5	1.711	1873998	Myoviridae	undef	Bacillus_phage_Kida	304	Firmicutes	Bacilli	Bacillales	Bacillaceae	Bacillus	Bacillus_thuringiensis
Minor tail protein	attachment and penetration	A0A1B1SGH3	2.653	1873998	Myoviridae	undef	Bacillus_phage_Kida	304	Firmicutes	Bacilli	Bacillales	Bacillaceae	Bacillus	Bacillus_thuringiensis
Tail lysin	attachment and penetration	A0A1B1SGM9	6.43	1873998	Myoviridae	undef	Bacillus_phage_Kida	304	Firmicutes	Bacilli	Bacillales	Bacillaceae	Bacillus	Bacillus_thuringiensis
Portal protein	Assembly	A0A0A0RMP6	0.586	1540090	Myoviridae	undef	Bacillus_phage_Mater	304	Firmicutes	Bacilli	Bacillales	Bacillaceae	Bacillus	Bacillus_megaterium
Tail spike protein	attachment and penetration	A0A0A0RUQ7	3.34	1540090	Myoviridae	undef	Bacillus_phage_Mater	241	Firmicutes	Bacilli	Bacillales	Bacillaceae	Bacillus	Bacillus_megaterium
Tail spike protein	attachment and penetration	A0A0A0RMU7	3.881	1540090	Myoviridae	undef	Bacillus_phage_Mater	241	Firmicutes	Bacilli	Bacillales	Bacillaceae	Bacillus	Bacillus_megaterium
Uncharacterized protein	Unknown	A0A0A0RMV3	7.969	1540090	Myoviridae	undef	Bacillus_phage_Mater	241	Firmicutes	Bacilli	Bacillales	Bacillaceae	Bacillus	Bacillus_megaterium
Tail lysin	attachment and penetration	A0A0A0RMV8	12.959	1540090	Myoviridae	undef	Bacillus_phage_Mater	241	Firmicutes	Bacilli	Bacillales	Bacillaceae	Bacillus	Bacillus_megaterium
Tail lysin	attachment and penetration	A0A0A0RS48	16.237	1540090	Myoviridae	undef	Bacillus_phage_Mater	241	Firmicutes	Bacilli	Bacillales	Bacillaceae	Bacillus	Bacillus_megaterium
Uncharacterized protein	Unknown	A0A0A0RMR9	17.33	1540090	Myoviridae	undef	Bacillus_phage_Mater	241	Firmicutes	Bacilli	Bacillales	Bacillaceae	Bacillus	Bacillus_megaterium
Tail protein	attachment and penetration	A0A024B3U8	0.071	1486661	Myoviridae	undef	Bacillus_phage_Megatron	290	Firmicutes	Bacilli	Bacillales	Bacillaceae	Bacillus	Bacillus_thuringiensis
Portal protein	Assembly	A0A024B3S8	0.166	1486661	Myoviridae	undef	Bacillus_phage_Megatron	290	Firmicutes	Bacilli	Bacillales	Bacillaceae	Bacillus	Bacillus_thuringiensis
Uncharacterized protein	Unknown	A0A024B3U7	1.711	1486661	Myoviridae	undef	Bacillus_phage_Megatron	290	Firmicutes	Bacilli	Bacillales	Bacillaceae	Bacillus	Bacillus_thuringiensis
Minor tail protein	attachment and penetration	A0A024B261	4.575	1486661	Myoviridae	undef	Bacillus_phage_Megatron	290	Firmicutes	Bacilli	Bacillales	Bacillaceae	Bacillus	Bacillus_thuringiensis
Tail fiber protein	attachment and penetration	A0A024B3U2	7.909	1486661	Myoviridae	undef	Bacillus_phage_Megatron	290	Firmicutes	Bacilli	Bacillales	Bacillaceae	Bacillus	Bacillus_thuringiensis
Tail protein	attachment and penetration	M4W9Q4	0.132	1309583	Podoviridae	undef	Bacillus_phage_MG-B1	42	Firmicutes	Bacilli	Bacillales	Bacillaceae	Bacillus	Bacillus_weihenstephanensis
Pre-neck appendage protein	attachment and penetration	M4WNJ8	0.747	1309583	Podoviridae	undef	Bacillus_phage_MG-B1	42	Firmicutes	Bacilli	Bacillales	Bacillaceae	Bacillus	Bacillus_weihenstephanensis
Portal protein	Assembly	A0A0A0RSG3	0.593	1540091	Myoviridae	undef	Bacillus_phage_Moonbeam	237	Firmicutes	Bacilli	Bacillales	Bacillaceae	Bacillus	Bacillus_megaterium
Baseplate protein	attachment and penetration	A0A0A0RSJ3	1.592	1540091	Myoviridae	undef	Bacillus_phage_Moonbeam	237	Firmicutes	Bacilli	Bacillales	Bacillaceae	Bacillus	Bacillus_megaterium
Tail lysin	attachment and penetration	A0A0A0RNB0	1.601	1540091	Myoviridae	undef	Bacillus_phage_Moonbeam	237	Firmicutes	Bacilli	Bacillales	Bacillaceae	Bacillus	Bacillus_megaterium
Carboxypeptidase	release	A0A0A0RV50	2.611	1540091	Myoviridae	undef	Bacillus_phage_Moonbeam	237	Firmicutes	Bacilli	Bacillales	Bacillaceae	Bacillus	Bacillus_megaterium
Tape measure protein	attachment and penetration	A0A0A0RSI6	4.39	1540091	Myoviridae	undef	Bacillus_phage_Moonbeam	237	Firmicutes	Bacilli	Bacillales	Bacillaceae	Bacillus	Bacillus_megaterium
Uncharacterized protein	Unknown	A0A0A0RSG7	4.972	1540091	Myoviridae	undef	Bacillus_phage_Moonbeam	237	Firmicutes	Bacilli	Bacillales	Bacillaceae	Bacillus	Bacillus_megaterium
Uncharacterized protein	Unknown	A0A0A0RPJ2	5.439	1540091	Myoviridae	undef	Bacillus_phage_Moonbeam	237	Firmicutes	Bacilli	Bacillales	Bacillaceae	Bacillus	Bacillus_megaterium
Uncharacterized protein	Unknown	A0A0A0RNB4	6.688	1540091	Myoviridae	undef	Bacillus_phage_Moonbeam	237	Firmicutes	Bacilli	Bacillales	Bacillaceae	Bacillus	Bacillus_megaterium
Portal protein	Assembly	A0A143FQP7	0.166	1805950	Myoviridae	undef	Bacillus_phage_Nemo	301	Firmicutes	Bacilli	Bacillales	Bacillaceae	Bacillus	Bacillus_thuringiensis
Tail lysin	attachment and penetration	A0A143FPM9	0.45	1805950	Myoviridae	undef	Bacillus_phage_Nemo	301	Firmicutes	Bacilli	Bacillales	Bacillaceae	Bacillus	Bacillus_thuringiensis
Uncharacterized protein	Unknown	A0A143FNT3	1.451	1805950	Myoviridae	undef	Bacillus_phage_Nemo	301	Firmicutes	Bacilli	Bacillales	Bacillaceae	Bacillus	Bacillus_thuringiensis
Minor tail protein	attachment and penetration	A0A143FNY7	2.653	1805950	Myoviridae	undef	Bacillus_phage_Nemo	301	Firmicutes	Bacilli	Bacillales	Bacillaceae	Bacillus	Bacillus_thuringiensis
Tail fiber protein	attachment and penetration	A0A143FQ79	7.909	1805950	Myoviridae	undef	Bacillus_phage_Nemo	301	Firmicutes	Bacilli	Bacillales	Bacillaceae	Bacillus	Bacillus_thuringiensis
Tail lysin	attachment and penetration	A0A143FH61	0.45	1805951	Myoviridae	undef	Bacillus_phage_Nigalana	302	Firmicutes	Bacilli	Bacillales	Bacillaceae	Bacillus	Bacillus_thuringiensis
Uncharacterized protein	Unknown	A0A143FI16	0.876	1805951	Myoviridae	undef	Bacillus_phage_Nigalana	302	Firmicutes	Bacilli	Bacillales	Bacillaceae	Bacillus	Bacillus_thuringiensis
Portal protein	Assembly	A0A143FH18	1.28	1805951	Myoviridae	undef	Bacillus_phage_Nigalana	302	Firmicutes	Bacilli	Bacillales	Bacillaceae	Bacillus	Bacillus_thuringiensis
Minor tail protein	attachment and penetration	A0A143FHG2	2.653	1805951	Myoviridae	undef	Bacillus_phage_Nigalana	302	Firmicutes	Bacilli	Bacillales	Bacillaceae	Bacillus	Bacillus_thuringiensis
Tail fiber protein	attachment and penetration	A0A143FGC9	7.909	1805951	Myoviridae	undef	Bacillus_phage_Nigalana	302	Firmicutes	Bacilli	Bacillales	Bacillaceae	Bacillus	Bacillus_thuringiensis
Tail fiber protein	attachment and penetration	A0A143FQ65	0.071	1805952	Myoviridae	undef	Bacillus_phage_NotTheCreek	296	Firmicutes	Bacilli	Bacillales	Bacillaceae	Bacillus	Bacillus_thuringiensis
Tail protein	attachment and penetration	A0A1B1SGT5	0.071	1873998	Myoviridae	undef	Bacillus_phage_NotTheCreek	296	Firmicutes	Bacilli	Bacillales	Bacillaceae	Bacillus	Bacillus_thuringiensis
Portal protein	Assembly	A0A143FN30	0.166	1805952	Myoviridae	undef	Bacillus_phage_NotTheCreek	296	Firmicutes	Bacilli	Bacillales	Bacillaceae	Bacillus	Bacillus_thuringiensis
Uncharacterized protein	Unknown	A0A143FNH7	1.711	1805952	Myoviridae	undef	Bacillus_phage_NotTheCreek	296	Firmicutes	Bacilli	Bacillales	Bacillaceae	Bacillus	Bacillus_thuringiensis
Minor tail protein	attachment and penetration	A0A143FPI1	2.653	1805952	Myoviridae	undef	Bacillus_phage_NotTheCreek	296	Firmicutes	Bacilli	Bacillales	Bacillaceae	Bacillus	Bacillus_thuringiensis
Tail lysin	attachment and penetration	A0A143FNI1	6.43	1805952	Myoviridae	undef	Bacillus_phage_NotTheCreek	296	Firmicutes	Bacilli	Bacillales	Bacillaceae	Bacillus	Bacillus_thuringiensis
Tail fiber protein	attachment and penetration	A0A143FQ50	6.836	1805952	Myoviridae	undef	Bacillus_phage_NotTheCreek	296	Firmicutes	Bacilli	Bacillales	Bacillaceae	Bacillus	Bacillus_thuringiensis
Tail fiber protein	attachment and penetration	A0A1B1SGJ7	6.836	1873998	Myoviridae	undef	Bacillus_phage_NotTheCreek	296	Firmicutes	Bacilli	Bacillales	Bacillaceae	Bacillus	Bacillus_thuringiensis
Uncharacterized protein	Unknown	A0A0H4U1M4	1.85	1675598	Podoviridae	undef	Bacillus_phage_Pavlov	50	Firmicutes	Bacilli	Bacillales	Bacillaceae	Bacillus	Bacillus_megaterium
Head-to-tail joining protein	assembly	A0A0H4TG99	5.149	1675598	Podoviridae	undef	Bacillus_phage_Pavlov	50	Firmicutes	Bacilli	Bacillales	Bacillaceae	Bacillus	Bacillus_megaterium
Uncharacterized protein	Unknown	A0A0H4TKH9	38.471	1675598	Podoviridae	undef	Bacillus_phage_Pavlov	50	Firmicutes	Bacilli	Bacillales	Bacillaceae	Bacillus	Bacillus_megaterium
Putative YD repeat protein	attachment and penetration	I1TLF2	0.873	1161901	Siphoviridae	undef	Bacillus_phage_PBC1	50	Firmicutes	Bacilli	Bacillales	Bacillaceae	Bacillus	Bacillus_cereus
Tail length tape measure protein	attachment and penetration	I1TLF1	29.622	1161901	Siphoviridae	undef	Bacillus_phage_PBC1	50	Firmicutes	Bacilli	Bacillales	Bacillaceae	Bacillus	Bacillus_cereus
Tail tape measure protein	attachment and penetration	A0A1B1P8E8	3.835	1868599	Siphoviridae	undef	Bacillus_phage_PfEFR-5	68	Firmicutes	Bacilli	Bacillales	Bacillaceae	Bacillus	Bacillus_cereus
Phage tail tape measure protein, TP901 family, core region domain protein	attachment and penetration	D6R3Z8	5.127	10717	Siphoviridae	Lambdavirus	Bacillus_phage_phi105	51	Firmicutes	Bacilli	Bacillales	Bacillaceae	Bacillus	Bacillus_subtilis
ORF36	Unknown	Q9ZXE7	5.127	10717	Siphoviridae	Lambdavirus	Bacillus_phage_phi105	51	Firmicutes	Bacilli	Bacillales	Bacillaceae	Bacillus	Bacillus_subtilis
Uncharacterized protein	Unknown	A0A1P8CWQ1	15.012	10736	Siphoviridae	Lambdavirus	Bacillus_phage_phi3T	208	Firmicutes	Bacilli	Bacillales	Bacillaceae	Bacillus	Bacillus_subtilis
Tapemeasure protein	attachment and penetration	A0A143FK77	0.79	1805953	Myoviridae	undef	Bacillus_phage_Phrodo	288	Firmicutes	Bacilli	Bacillales	Bacillaceae	Bacillus	Bacillus_thuringiensis
Uncharacterized protein	Unknown	A0A143FJM1	2.249	1805953	Myoviridae	undef	Bacillus_phage_Phrodo	288	Firmicutes	Bacilli	Bacillales	Bacillaceae	Bacillus	Bacillus_thuringiensis
Tail lysin 1	attachment and penetration	A0A143FLP3	2.276	1805953	Myoviridae	undef	Bacillus_phage_Phrodo	288	Firmicutes	Bacilli	Bacillales	Bacillaceae	Bacillus	Bacillus_thuringiensis
Minor tail protein	attachment and penetration	A0A143FJN3	5.437	1805953	Myoviridae	undef	Bacillus_phage_Phrodo	288	Firmicutes	Bacilli	Bacillales	Bacillaceae	Bacillus	Bacillus_thuringiensis
SsDNA binding protein	replication of phage DNA and synthesis of protein	A0A143FJS4	31.592	1805953	Myoviridae	undef	Bacillus_phage_Phrodo	288	Firmicutes	Bacilli	Bacillales	Bacillaceae	Bacillus	Bacillus_thuringiensis
Uncharacterized protein	Unknown	M5ABV5	4.741	547228	Siphoviridae	undef	Bacillus_phage_PM1	86	Firmicutes	Bacilli	Bacillales	Bacillaceae	Bacillus	Bacillus_subtilis
Uncharacterized protein	Unknown	M4ZQV9	25.229	547228	Siphoviridae	undef	Bacillus_phage_PM1	86	Firmicutes	Bacilli	Bacillales	Bacillaceae	Bacillus	Bacillus_subtilis
Tail protein	attachment and penetration	A0A143FMA6	0.071	1805954	Myoviridae	undef	Bacillus_phage_SageFayge	300	Firmicutes	Bacilli	Bacillales	Bacillaceae	Bacillus	Bacillus_thuringiensis
Portal protein	Assembly	A0A143FM60	0.166	1805954	Myoviridae	undef	Bacillus_phage_SageFayge	300	Firmicutes	Bacilli	Bacillales	Bacillaceae	Bacillus	Bacillus_thuringiensis
Uncharacterized protein	Unknown	A0A143FLE6	1.711	1805954	Myoviridae	undef	Bacillus_phage_SageFayge	300	Firmicutes	Bacilli	Bacillales	Bacillaceae	Bacillus	Bacillus_thuringiensis
Minor tail protein	attachment and penetration	A0A143FMM9	4.575	1805954	Myoviridae	undef	Bacillus_phage_SageFayge	300	Firmicutes	Bacilli	Bacillales	Bacillaceae	Bacillus	Bacillus_thuringiensis
Tail fiber protein	attachment and penetration	A0A143FM83	7.909	1805954	Myoviridae	undef	Bacillus_phage_SageFayge	300	Firmicutes	Bacilli	Bacillales	Bacillaceae	Bacillus	Bacillus_thuringiensis
Uncharacterized protein	Unknown	A0A173GBG5	0.902	1837830	Myoviridae	undef	Bacillus_phage_SalinJah	292	Firmicutes	Bacilli	Bacillales	Bacillaceae	Bacillus	Bacillus_thuringiensis
Tape measure protein	attachment and penetration	A0A173GB82	2.571	1837830	Myoviridae	undef	Bacillus_phage_SalinJah	292	Firmicutes	Bacilli	Bacillales	Bacillaceae	Bacillus	Bacillus_thuringiensis
Minor tail protein	attachment and penetration	A0A173GBE1	6.813	1837830	Myoviridae	undef	Bacillus_phage_SalinJah	292	Firmicutes	Bacilli	Bacillales	Bacillaceae	Bacillus	Bacillus_thuringiensis
Uncharacterized protein	Unknown	A0A173GC72	8.072	1837830	Myoviridae	undef	Bacillus_phage_SalinJah	292	Firmicutes	Bacilli	Bacillales	Bacillaceae	Bacillus	Bacillus_thuringiensis
Putative lysozyme	attachment and penetration	P21270	2.526	10773	Siphoviridae	undef	Bacillus_phage_SF6	54	Firmicutes	Bacilli	Bacillales	Bacillaceae	Bacillus	Bacillus_subtilis
YomR-like protein	Unknown	A0A142F1G1	4.383	1796992	Myoviridae	undef	Bacillus_phage_Shbh1	177	Firmicutes	Bacilli	Bacillales	Bacillaceae	Bacillus	Bacillus_sp.
N-acetylmuramoyl-L-alanine amidase-like protein	release	A0A142F1B8	18.44	1796992	Myoviridae	undef	Bacillus_phage_Shbh1	177	Firmicutes	Bacilli	Bacillales	Bacillaceae	Bacillus	Bacillus_sp.
SsDNA binding domain-lke protein	replication of phage DNA and synthesis of protein	A0A142F1I6	27.006	1796992	Myoviridae	undef	Bacillus_phage_Shbh1	177	Firmicutes	Bacilli	Bacillales	Bacillaceae	Bacillus	Bacillus_sp.
Putative uncharacterized protein	Unknown	F8WPS8	0.125	941058	Myoviridae	undef	Bacillus_phage_SP-10	236	Firmicutes	Bacilli	Bacillales	Bacillaceae	Bacillus	Bacillus_subtilis
Tail fiber protein	attachment and penetration	F8WQ07	1.733	941058	Myoviridae	undef	Bacillus_phage_SP-10	236	Firmicutes	Bacilli	Bacillales	Bacillaceae	Bacillus	Bacillus_subtilis
Uncharacterized protein	Unknown	A0A127AW92	50.859	1792032	Myoviridae	undef	Bacillus_phage_SP-15	317	Firmicutes	Bacilli	Bacillales	Bacillaceae	Bacillus	Bacillus_paralicheniformis
Tail spike protein	attachment and penetration	Q0PDK6	0.016	10724	Siphoviridae	Lambdavirus	Bacillus_phage_SPP1	97	Firmicutes	Bacilli	Bacillales	Bacillaceae	Bacillus	Bacillus_subtilis
36 protein	Replication of phage DNA and synthesis of protein	Q38144	4.843	10724	Siphoviridae	Lambdavirus	Bacillus_phage_SPP1	97	Firmicutes	Bacilli	Bacillales	Bacillaceae	Bacillus	Bacillus_subtilis
Gp17	attachment and penetration	B8R882	3.919	565140	Siphoviridae	undef	Bacillus_phage_TP21-L	56	Firmicutes	Bacilli	Bacillales	Bacillaceae	Bacillus	Bacillus_cereus
Minor tail protein	attachment and penetration	A0A0K2D0A9	0.235	1690456	Myoviridae	undef	Bacillus_phage_TsarBomba	247	Firmicutes	Bacilli	Bacillales	Bacillaceae	Bacillus	Bacillus_cereus
Minor tail protein	attachment and penetration	A0A0K2D043	1.443	1690456	Myoviridae	undef	Bacillus_phage_TsarBomba	247	Firmicutes	Bacilli	Bacillales	Bacillaceae	Bacillus	Bacillus_cereus
Tail lysin 1	attachment and penetration	A0A0K2CZX6	2.271	1690456	Myoviridae	undef	Bacillus_phage_TsarBomba	247	Firmicutes	Bacilli	Bacillales	Bacillaceae	Bacillus	Bacillus_cereus
Uncharacterized protein	Unknown	A0A0K2D017	2.392	1690456	Myoviridae	undef	Bacillus_phage_TsarBomba	247	Firmicutes	Bacilli	Bacillales	Bacillaceae	Bacillus	Bacillus_cereus
Tapemeasure	attachment and penetration	A0A0K2D039	4.681	1690456	Myoviridae	undef	Bacillus_phage_TsarBomba	247	Firmicutes	Bacilli	Bacillales	Bacillaceae	Bacillus	Bacillus_cereus
Uncharacterized protein	Unknown	A0A0K2D0B2	11.325	1690456	Myoviridae	undef	Bacillus_phage_TsarBomba	247	Firmicutes	Bacilli	Bacillales	Bacillaceae	Bacillus	Bacillus_cereus
SsDNA binding domain protein	replication of phage DNA and synthesis of protein	A0A0K2CZS6	19.716	1690456	Myoviridae	undef	Bacillus_phage_TsarBomba	247	Firmicutes	Bacilli	Bacillales	Bacillaceae	Bacillus	Bacillus_cereus
Uncharacterized protein	Unknown	U5J9M9	1.242	1308863	Siphoviridae	undef	Bacillus_phage_vB_BanS-Tsamsa	272	Firmicutes	Bacilli	Bacillales	Bacillaceae	Bacillus	Bacillus_anthracis
Uncharacterized protein	Unknown	U5J9M2	13.175	1308863	Siphoviridae	undef	Bacillus_phage_vB_BanS-Tsamsa	272	Firmicutes	Bacilli	Bacillales	Bacillaceae	Bacillus	Bacillus_anthracis
Putative membrane protein	Unknown	M4HNS4	0.912	1195072	Myoviridae	Spo1virus	Bacillus_phage_vB_BceM-Bc431v3	238	Firmicutes	Bacilli	Bacillales	Bacillaceae	Bacillus	Bacillus_cereus
Putative membrane protein	Unknown	M4HNG2	2.102	1195072	Myoviridae	Spo1virus	Bacillus_phage_vB_BceM-Bc431v3	238	Firmicutes	Bacilli	Bacillales	Bacillaceae	Bacillus	Bacillus_cereus
Uncharacterized protein	Unknown	M4HPF3	2.291	1195072	Myoviridae	Spo1virus	Bacillus_phage_vB_BceM-Bc431v3	238	Firmicutes	Bacilli	Bacillales	Bacillaceae	Bacillus	Bacillus_cereus
Uncharacterized protein	Unknown	M4HNQ1	17.584	1195072	Myoviridae	Spo1virus	Bacillus_phage_vB_BceM-Bc431v3	238	Firmicutes	Bacilli	Bacillales	Bacillaceae	Bacillus	Bacillus_cereus
Tail fibers protein	attachment and penetration	A0A0N9RZJ9	3.73	1734382	Podoviridae	undef	Bacillus_phage_VMY22	25	Firmicutes	Bacilli	Bacillales	Bacillaceae	Bacillus	Bacillus_cereus
Tail lysin	attachment and penetration	A0A143FJL3	1.735	1805956	Myoviridae	undef	Bacillus_phage_Zuko	294	Firmicutes	Bacilli	Bacillales	Bacillaceae	Bacillus	Bacillus_thuringiensis
Tail fiber protein	attachment and penetration	A0A143FL69	4.417	1805956	Myoviridae	undef	Bacillus_phage_Zuko	294	Firmicutes	Bacilli	Bacillales	Bacillaceae	Bacillus	Bacillus_thuringiensis
Minor tail protein	attachment and penetration	A0A143FMF3	5.502	1805956	Myoviridae	undef	Bacillus_phage_Zuko	294	Firmicutes	Bacilli	Bacillales	Bacillaceae	Bacillus	Bacillus_thuringiensis
Phage replication protein	replication of phage DNA and synthesis of protein	A6XMI0	8.435	396034	undef	undef	Bacillus_virus_1	54	Firmicutes	Bacilli	Bacillales	Bacillaceae	Bacillus	Bacillus_sp._6k512
Phage minor structural protein	attachment and penetration	D2XPZ6	0.454	701257	Siphoviridae	Cecivirus	Bacillus_virus_250	54	Firmicutes	Bacilli	Bacillales	Bacillaceae	Bacillus	Bacillus_cereus
Carbamoyl-phosphate synthase large subunit	attachment and penetration	D2XPZ4	2.962	701257	Siphoviridae	Cecivirus	Bacillus_virus_250	54	Firmicutes	Bacilli	Bacillales	Bacillaceae	Bacillus	Bacillus_cereus
DNA replication protein	replication of phage DNA and synthesis of protein	D2XQ16	4.774	701257	Siphoviridae	Cecivirus	Bacillus_virus_250	54	Firmicutes	Bacilli	Bacillales	Bacillaceae	Bacillus	Bacillus_cereus
Putative tail lysin 2	attachment and penetration	L0LA71	3.522	1204533	Myoviridae	Agatevirus	Bacillus_virus_Agate	210	Firmicutes	Bacilli	Bacillales	Bacillaceae	Bacillus	Bacillus_pumilus
Putative minor structural protein 2	Assembly	L0L8X6	3.725	1204533	Myoviridae	Agatevirus	Bacillus_virus_Agate	210	Firmicutes	Bacilli	Bacillales	Bacillaceae	Bacillus	Bacillus_pumilus
Putative portal protein	attachment and penetration	L0L894	11.184	1204533	Myoviridae	Agatevirus	Bacillus_virus_Agate	210	Firmicutes	Bacilli	Bacillales	Bacillaceae	Bacillus	Bacillus_pumilus
Uncharacterized protein	Unknown	L0LBQ0	11.668	1204533	Myoviridae	Agatevirus	Bacillus_virus_Agate	210	Firmicutes	Bacilli	Bacillales	Bacillaceae	Bacillus	Bacillus_pumilus
Uncharacterized protein	Unknown	L0L8I5	21.535	1204533	Myoviridae	Agatevirus	Bacillus_virus_Agate	210	Firmicutes	Bacilli	Bacillales	Bacillaceae	Bacillus	Bacillus_pumilus
Uncharacterized protein	Unknown	M1IF46	4.004	1273739	Siphoviridae	Andromedavirus	Bacillus_virus_Andromeda	79	Firmicutes	Bacilli	Bacillales	Bacillaceae	Bacillus	Bacillus_pumilus
Tail knob protein gp9	attachment and penetration	Q37890	0.639	10778	Podoviridae	Phi29virus	Bacillus_virus_B103	17	Firmicutes	Bacilli	Bacillales	Bacillaceae	Bacillus	Bacillus_subtilis
Pre-neck appendage protein	attachment and penetration	Q37893	1.234	10778	Podoviridae	Phi29virus	Bacillus_virus_B103	17	Firmicutes	Bacilli	Bacillales	Bacillaceae	Bacillus	Bacillus_subtilis
Putative tail lysin 1	attachment and penetration	J9PUY3	2.193	1141133	Myoviridae	B4virus	Bacillus_virus_B4	277	Firmicutes	Bacilli	Bacillales	Bacillaceae	Bacillus	Bacillus_cereus
Uncharacterized protein	Unknown	J9PVV1	34.64	1141133	Myoviridae	B4virus	Bacillus_virus_B4	277	Firmicutes	Bacilli	Bacillales	Bacillaceae	Bacillus	Bacillus_cereus
Putative tail lysin 1	attachment and penetration	J9PQW6	2.193	1126949	Myoviridae	B4virus	Bacillus_virus_B5S	0	Firmicutes	Bacilli	Bacillales	Bacillaceae	Bacillus	Bacillus_cereus
Uncharacterized protein	Unknown	J9PRU5	34.64	1126949	Myoviridae	B4virus	Bacillus_virus_B5S	0	Firmicutes	Bacilli	Bacillales	Bacillaceae	Bacillus	Bacillus_cereus
Uncharacterized protein	Unknown	J9PL92	1.34	57477	Myoviridae	Bastillevirus	Bacillus_virus_Bastille	273	Firmicutes	Bacilli	Bacillales	Bacillaceae	Bacillus	Bacillus_cereus
Minor structural protein/ putative tail fiber	attachment and penetration	J9PM59	5.273	57477	Myoviridae	Bastillevirus	Bacillus_virus_Bastille	273	Firmicutes	Bacilli	Bacillales	Bacillaceae	Bacillus	Bacillus_cereus
Uncharacterized protein	Unknown	J9PLT5	10.391	57477	Myoviridae	Bastillevirus	Bacillus_virus_Bastille	273	Firmicutes	Bacilli	Bacillales	Bacillaceae	Bacillus	Bacillus_cereus
Uncharacterized protein	Unknown	J9PM61	11.322	57477	Myoviridae	Bastillevirus	Bacillus_virus_Bastille	273	Firmicutes	Bacilli	Bacillales	Bacillaceae	Bacillus	Bacillus_cereus
Uncharacterized protein	Unknown	J9PLP4	38.199	57477	Myoviridae	Bastillevirus	Bacillus_virus_Bastille	273	Firmicutes	Bacilli	Bacillales	Bacillaceae	Bacillus	Bacillus_cereus
Uncharacterized protein	Unknown	U5PRQ1	2.249	1406781	Myoviridae	B4virus	Bacillus_virus_Bigbertha	291	Firmicutes	Bacilli	Bacillales	Bacillaceae	Bacillus	Bacillus_thuringiensis
Tail lysin	attachment and penetration	U5PRP6	2.276	1406781	Myoviridae	B4virus	Bacillus_virus_Bigbertha	291	Firmicutes	Bacilli	Bacillales	Bacillaceae	Bacillus	Bacillus_thuringiensis
Uncharacterized protein	Unknown	U5PSH1	31.284	1406781	Myoviridae	B4virus	Bacillus_virus_Bigbertha	291	Firmicutes	Bacilli	Bacillales	Bacillaceae	Bacillus	Bacillus_thuringiensis
Tailspike	attachment and penetration	U5PSF7	1.915	1406782	Siphoviridae	Andromedavirus	Bacillus_virus_Blastoid	79	Firmicutes	Bacilli	Bacillales	Bacillaceae	Bacillus	Bacillus_pumilus
Phage minor structural protein	attachment and penetration	K4LNZ9	3.054	1236573	Siphoviridae	Tp21virus	Bacillus_virus_BMBtp2	53	Firmicutes	Bacilli	Bacillales	Bacillaceae	Bacillus	Bacillus_thuringiensis
ERF superfamily protein	replication of phage DNA and synthesis of protein	K4LRR0	4.477	1236573	Siphoviridae	Tp21virus	Bacillus_virus_BMBtp2	53	Firmicutes	Bacilli	Bacillales	Bacillaceae	Bacillus	Bacillus_thuringiensis
Minor structural protein 2	attachment and penetration	A0A076GDI1	0.389	1527469	Myoviridae	Agatevirus	Bacillus_virus_Bobb	247	Firmicutes	Bacilli	Bacillales	Bacillaceae	Bacillus	Bacillus_thuringiensis
Recombination related exonuclease	replication of phage DNA and synthesis of protein	A0A076G7G7	1.682	1527469	Myoviridae	Agatevirus	Bacillus_virus_Bobb	247	Firmicutes	Bacilli	Bacillales	Bacillaceae	Bacillus	Bacillus_thuringiensis
Tail lysin	attachment and penetration	A0A076G7X7	2.424	1527469	Myoviridae	Agatevirus	Bacillus_virus_Bobb	247	Firmicutes	Bacilli	Bacillales	Bacillaceae	Bacillus	Bacillus_thuringiensis
Portal protein	Assembly	A0A076G925	8.409	1527469	Myoviridae	Agatevirus	Bacillus_virus_Bobb	247	Firmicutes	Bacilli	Bacillales	Bacillaceae	Bacillus	Bacillus_thuringiensis
Uncharacterized protein	Unknown	A0A076G703	10.492	1527469	Myoviridae	Agatevirus	Bacillus_virus_Bobb	247	Firmicutes	Bacilli	Bacillales	Bacillaceae	Bacillus	Bacillus_thuringiensis
SsDNA binding domain protein	replication of phage DNA and synthesis of protein	A0A076G8U7	17.207	1527469	Myoviridae	Agatevirus	Bacillus_virus_Bobb	247	Firmicutes	Bacilli	Bacillales	Bacillaceae	Bacillus	Bacillus_thuringiensis
Putative minor structural protein 2	Assembly	A0A0A0PIV5	2.091	1445810	Myoviridae	Agatevirus	Bacillus_virus_Bp8pC	211	Firmicutes	Bacilli	Bacillales	Bacillaceae	Bacillus	Bacillus_pumilus
Putative tail lysin 2	attachment and penetration	A0A0A0PL45	2.424	1445810	Myoviridae	Agatevirus	Bacillus_virus_Bp8pC	211	Firmicutes	Bacilli	Bacillales	Bacillaceae	Bacillus	Bacillus_pumilus
Putative recombination related exonuclease	replication of phage DNA and synthesis of protein	A0A0A0PL30	3.684	1445810	Myoviridae	Agatevirus	Bacillus_virus_Bp8pC	211	Firmicutes	Bacilli	Bacillales	Bacillaceae	Bacillus	Bacillus_pumilus
Putative portal protein	attachment and penetration	A0A0A0PUG5	8.409	1445810	Myoviridae	Agatevirus	Bacillus_virus_Bp8pC	211	Firmicutes	Bacilli	Bacillales	Bacillaceae	Bacillus	Bacillus_pumilus
Uncharacterized protein	Unknown	A0A0A0PL07	10.399	1445810	Myoviridae	Agatevirus	Bacillus_virus_Bp8pC	211	Firmicutes	Bacilli	Bacillales	Bacillaceae	Bacillus	Bacillus_pumilus
Uncharacterized protein	Unknown	A0A0A0PKW1	11.167	1445810	Myoviridae	Agatevirus	Bacillus_virus_Bp8pC	211	Firmicutes	Bacilli	Bacillales	Bacillaceae	Bacillus	Bacillus_pumilus
Tail fiber protein	attachment and penetration	A0A024AZC2	1.34	1486657	Myoviridae	Bastillevirus	Bacillus_virus_CAM003	287	Firmicutes	Bacilli	Bacillales	Bacillaceae	Bacillus	Bacillus_thuringiensis
Uncharacterized protein	Unknown	A0A024B031	10.391	1486657	Myoviridae	Bastillevirus	Bacillus_virus_CAM003	287	Firmicutes	Bacilli	Bacillales	Bacillaceae	Bacillus	Bacillus_thuringiensis
Uncharacterized protein	Unknown	A0A024AZ00	11.899	1486657	Myoviridae	Bastillevirus	Bacillus_virus_CAM003	287	Firmicutes	Bacilli	Bacillales	Bacillaceae	Bacillus	Bacillus_thuringiensis
Uncharacterized protein	Unknown	A0A024AZ79	41.559	1486657	Myoviridae	Bastillevirus	Bacillus_virus_CAM003	287	Firmicutes	Bacilli	Bacillales	Bacillaceae	Bacillus	Bacillus_thuringiensis
Putative tail protein	attachment and penetration	A0A068EP79	0.088	1391188	Myoviridae	Cp51virus	Bacillus_virus_CP51	221	Firmicutes	Bacilli	Bacillales	Bacillaceae	Bacillus	Bacillus_cereus
Putative tail protein	attachment and penetration	A0A068EMN7	14.595	1391188	Myoviridae	Cp51virus	Bacillus_virus_CP51	221	Firmicutes	Bacilli	Bacillales	Bacillaceae	Bacillus	Bacillus_cereus
Uncharacterized protein	Unknown	M1HMI4	4.004	1273740	Siphoviridae	Andromedavirus	Bacillus_virus_Curly	77	Firmicutes	Bacilli	Bacillales	Bacillaceae	Bacillus	Bacillus_pumilus
Putative tailspike, beta-helical glycoside	attachment and penetration	M1IEB8	1.583	1273741	Siphoviridae	Andromedavirus	Bacillus_virus_Eoghan	75	Firmicutes	Bacilli	Bacillales	Bacillaceae	Bacillus	Bacillus_pumilus
Gp427	unknown	G3MAG8	1.85	1084719	Myoviridae	undef	Bacillus_virus_G	675	Firmicutes	Bacilli	Bacillales	Bacillaceae	Bacillus	Bacillus_megaterium
Gp681	attachment and penetration	G3MB61	1.862	1084719	Myoviridae	undef	Bacillus_virus_G	675	Firmicutes	Bacilli	Bacillales	Bacillaceae	Bacillus	Bacillus_megaterium
Gp425	unknown	G3MAG6	2.917	1084719	Myoviridae	undef	Bacillus_virus_G	675	Firmicutes	Bacilli	Bacillales	Bacillaceae	Bacillus	Bacillus_megaterium
Gp14	assembly	G3MB84	7.431	1084719	Myoviridae	undef	Bacillus_virus_G	675	Firmicutes	Bacilli	Bacillales	Bacillaceae	Bacillus	Bacillus_megaterium
Gp159	unknown	G3MBM5	9.174	1084719	Myoviridae	undef	Bacillus_virus_G	675	Firmicutes	Bacilli	Bacillales	Bacillaceae	Bacillus	Bacillus_megaterium
Gp193	attachment and penetration	G3MBQ9	14.803	1084719	Myoviridae	undef	Bacillus_virus_G	675	Firmicutes	Bacilli	Bacillales	Bacillaceae	Bacillus	Bacillus_megaterium
Gp183	attachment and penetration	G3MBP9	14.881	1084719	Myoviridae	undef	Bacillus_virus_G	675	Firmicutes	Bacilli	Bacillales	Bacillaceae	Bacillus	Bacillus_megaterium
Gp133	replication of phage DNA and synthesis of protein	G3MBJ5	16.842	1084719	Myoviridae	undef	Bacillus_virus_G	675	Firmicutes	Bacilli	Bacillales	Bacillaceae	Bacillus	Bacillus_megaterium
Gp39	replication of phage DNA and synthesis of protein	G3MBA9	24.355	1084719	Myoviridae	undef	Bacillus_virus_G	675	Firmicutes	Bacilli	Bacillales	Bacillaceae	Bacillus	Bacillus_megaterium
Tail protein	attachment and penetration	Q9FZW6	1.095	12345	Podoviridae	Phi29virus	Bacillus_virus_GA1	35	Firmicutes	Bacilli	Bacillales	Bacillaceae	Bacillus	Bacillus_subtilis
Uncharacterized protein	Unknown	M1IQC7	4.004	1273743	Siphoviridae	Andromedavirus	Bacillus_virus_Gemini	0	Firmicutes	Bacilli	Bacillales	Bacillaceae	Bacillus	Bacillus_pumilus
Uncharacterized protein	Unknown	U5PXN1	4.176	1406784	Siphoviridae	Andromedavirus	Bacillus_virus_Glittering	78	Firmicutes	Bacilli	Bacillales	Bacillaceae	Bacillus	Bacillus_pumilus
Endo-beta-N-acetylglucosamidase	Release	U5PXM7	0.484	1406785	Myoviridae	Nit1virus	Bacillus_virus_Grass	252	Firmicutes	Bacilli	Bacillales	Bacillaceae	Bacillus	Bacillus_subtilis
Uncharacterized protein	Unknown	U5PU78	3.935	1406785	Myoviridae	Nit1virus	Bacillus_virus_Grass	252	Firmicutes	Bacilli	Bacillales	Bacillaceae	Bacillus	Bacillus_subtilis
Uncharacterized protein	Unknown	U5PTU7	20.815	1406785	Myoviridae	Nit1virus	Bacillus_virus_Grass	252	Firmicutes	Bacilli	Bacillales	Bacillaceae	Bacillus	Bacillus_subtilis
Phage minor structural protein	attachment and penetration	B5LPS5	0.454	552525	Siphoviridae	Cecivirus	Bacillus_virus_IEBH	86	Firmicutes	Bacilli	Bacillales	Bacillaceae	Bacillus	Bacillus_thuringiensis
Carbamoyl-phosphate synthase large subunit	attachment and penetration	B5LPS3	2.962	552525	Siphoviridae	Cecivirus	Bacillus_virus_IEBH	86	Firmicutes	Bacilli	Bacillales	Bacillaceae	Bacillus	Bacillus_thuringiensis
DNA replication protein	replication of phage DNA and synthesis of protein	B5LPL9	3.896	552525	Siphoviridae	Cecivirus	Bacillus_virus_IEBH	86	Firmicutes	Bacilli	Bacillales	Bacillaceae	Bacillus	Bacillus_thuringiensis
Tail fiber protein	attachment and penetration	S5MSK9	0.088	1296655	Myoviridae	Cp51virus	Bacillus_virus_JL	218	Firmicutes	Bacilli	Bacillales	Bacillaceae	Bacillus	Bacillus_cereus
Putative tail lysin	attachment and penetration	S5MM68	13.497	1296655	Myoviridae	Cp51virus	Bacillus_virus_JL	218	Firmicutes	Bacilli	Bacillales	Bacillaceae	Bacillus	Bacillus_cereus
Uncharacterized protein	Unknown	S6ATL0	0.898	207656	Myoviridae	Nit1virus	Bacillus_virus_NIT1	219	Firmicutes	Bacilli	Bacillales	Bacillaceae	Bacillus	Bacillus_subtilis
Uncharacterized protein	Unknown	S6ATR7	21.197	207656	Myoviridae	Nit1virus	Bacillus_virus_NIT1	219	Firmicutes	Bacilli	Bacillales	Bacillaceae	Bacillus	Bacillus_subtilis
Uncharacterized protein	Unknown	U5PZ67	1.85	1406786	Podoviridae	Pagevirus	Bacillus_virus_Page	50	Firmicutes	Bacilli	Bacillales	Bacillaceae	Bacillus	Bacillus_megaterium
Head-to-tail joining protein	assembly	U5PVW2	5.149	1406786	Podoviridae	Pagevirus	Bacillus_virus_Page	50	Firmicutes	Bacilli	Bacillales	Bacillaceae	Bacillus	Bacillus_megaterium
DnaD/DnaB repication protein	replication of phage DNA and synthesis of protein	U5PVJ6	16.28	1406786	Podoviridae	Pagevirus	Bacillus_virus_Page	50	Firmicutes	Bacilli	Bacillales	Bacillaceae	Bacillus	Bacillus_megaterium
Uncharacterized protein	Unknown	U5PVB6	38.471	1406786	Podoviridae	Pagevirus	Bacillus_virus_Page	50	Firmicutes	Bacilli	Bacillales	Bacillaceae	Bacillus	Bacillus_megaterium
DnaD/DnaB replication protein	replication of phage DNA and synthesis of protein	A0A0C5AN80	2.043	1597966	Podoviridae	Pagevirus	Bacillus_virus_Palmer	50	Firmicutes	Bacilli	Bacillales	Bacillaceae	Bacillus	Bacillus_megaterium
Head-to-tail joining protein	assembly	A0A0C5ACD2	5.149	1597966	Podoviridae	Pagevirus	Bacillus_virus_Palmer	50	Firmicutes	Bacilli	Bacillales	Bacillaceae	Bacillus	Bacillus_megaterium
Uncharacterized protein	Unknown	A0A0C5AN76	38.471	1597966	Podoviridae	Pagevirus	Bacillus_virus_Palmer	50	Firmicutes	Bacilli	Bacillales	Bacillaceae	Bacillus	Bacillus_megaterium
Lytic tail protein	attachment and penetration	A0A0A0RVE6	0.27	1540092	Podoviridae	Pagevirus	Bacillus_virus_Pascal	50	Firmicutes	Bacilli	Bacillales	Bacillaceae	Bacillus	Bacillus_megaterium
Uncharacterized protein	Unknown	A0A0A0RNF8	4.395	1540092	Podoviridae	Pagevirus	Bacillus_virus_Pascal	50	Firmicutes	Bacilli	Bacillales	Bacillaceae	Bacillus	Bacillus_megaterium
Head-to-tail joining protein	assembly	A0A0A0RPT2	6.366	1540092	Podoviridae	Pagevirus	Bacillus_virus_Pascal	50	Firmicutes	Bacilli	Bacillales	Bacillaceae	Bacillus	Bacillus_megaterium
DnaD/DnaB replication protein	replication of phage DNA and synthesis of protein	A0A0A0RVF7	18.387	1540092	Podoviridae	Pagevirus	Bacillus_virus_Pascal	50	Firmicutes	Bacilli	Bacillales	Bacillaceae	Bacillus	Bacillus_megaterium
Uncharacterized protein	Unknown	A0A0A0RNQ2	30.101	1540092	Podoviridae	Pagevirus	Bacillus_virus_Pascal	48	Firmicutes	Bacilli	Bacillales	Bacillaceae	Bacillus	Bacillus_megaterium
Uncharacterized protein	Unknown	U5PWV3	3.049	1406789	Podoviridae	Pagevirus	Bacillus_virus_Pony	48	Firmicutes	Bacilli	Bacillales	Bacillaceae	Bacillus	Bacillus_megaterium
Head-to-tail joining protein	assembly	U5PW66	5.149	1406789	Podoviridae	Pagevirus	Bacillus_virus_Pony	48	Firmicutes	Bacilli	Bacillales	Bacillaceae	Bacillus	Bacillus_megaterium
Uncharacterized protein	Unknown	U5PWF5	38.471	1406789	Podoviridae	Pagevirus	Bacillus_virus_Pony	52	Firmicutes	Bacilli	Bacillales	Bacillaceae	Bacillus	Bacillus_megaterium
Uncharacterized protein	Unknown	A0A0A0RNK3	1.85	1540093	Podoviridae	Pagevirus	Bacillus_virus_Pookie	52	Firmicutes	Bacilli	Bacillales	Bacillaceae	Bacillus	Bacillus_megaterium
DnaD/DnaB replication protein	replication of phage DNA and synthesis of protein	A0A0A0RQ10	2.043	1540093	Podoviridae	Pagevirus	Bacillus_virus_Pookie	52	Firmicutes	Bacilli	Bacillales	Bacillaceae	Bacillus	Bacillus_megaterium
Head-to-tail joining protein	assembly	A0A0A0RPX6	5.149	1540093	Podoviridae	Pagevirus	Bacillus_virus_Pookie	52	Firmicutes	Bacilli	Bacillales	Bacillaceae	Bacillus	Bacillus_megaterium
Uncharacterized protein	Unknown	A0A0A0RVH6	38.471	1540093	Podoviridae	Pagevirus	Bacillus_virus_Pookie	0	Firmicutes	Bacilli	Bacillales	Bacillaceae	Bacillus	Bacillus_megaterium
Uncharacterized protein	Unknown	U5PZI2	1.85	1406787	Podoviridae	Pagevirus	Bacillus_virus_poppyseed	0	Firmicutes	Bacilli	Bacillales	Bacillaceae	Bacillus	Bacillus_megaterium
Head-to-tail joining protein	assembly	U5PWA5	5.149	1406787	Podoviridae	Pagevirus	Bacillus_virus_poppyseed	50	Firmicutes	Bacilli	Bacillales	Bacillaceae	Bacillus	Bacillus_megaterium
Replication protein	replication of phage DNA and synthesis of protein	U5PVX0	16.28	1406787	Podoviridae	Pagevirus	Bacillus_virus_poppyseed	0	Firmicutes	Bacilli	Bacillales	Bacillaceae	Bacillus	Bacillus_megaterium
Uncharacterized protein	Unknown	U5PVM5	38.471	1406787	Podoviridae	Pagevirus	Bacillus_virus_poppyseed	0	Firmicutes	Bacilli	Bacillales	Bacillaceae	Bacillus	Bacillus_megaterium
Tailspike	attachment and penetration	U5PWQ4	0.842	1406788	Siphoviridae	Andromedavirus	Bacillus_virus_Riggi	79	Firmicutes	Bacilli	Bacillales	Bacillaceae	Bacillus	Bacillus_pumilus
Tail lysin 1	attachment and penetration	A0A075M4J8	2.276	1486662	Myoviridae	B4virus	Bacillus_virus_Riley	290	Firmicutes	Bacilli	Bacillales	Bacillaceae	Bacillus	Bacillus_thuringiensis
Minor tail protein	attachment and penetration	A0A075LYL9	5.437	1486662	Myoviridae	B4virus	Bacillus_virus_Riley	290	Firmicutes	Bacilli	Bacillales	Bacillaceae	Bacillus	Bacillus_thuringiensis
Uncharacterized protein	Unknown	A0A075M0A7	34.594	1486662	Myoviridae	B4virus	Bacillus_virus_Riley	290	Firmicutes	Bacilli	Bacillales	Bacillaceae	Bacillus	Bacillus_thuringiensis
Autolysin	release	S5MB56	0.034	1296656	Myoviridae	Cp51virus	Bacillus_virus_Shanette	220	Firmicutes	Bacilli	Bacillales	Bacillaceae	Bacillus	Bacillus_cereus
Tail fiber protein	attachment and penetration	S5MB62	0.088	1296656	Myoviridae	Cp51virus	Bacillus_virus_Shanette	220	Firmicutes	Bacilli	Bacillales	Bacillaceae	Bacillus	Bacillus_cereus
Tail protein	attachment and penetration	S5MMQ8	13.497	1296656	Myoviridae	Cp51virus	Bacillus_virus_Shanette	220	Firmicutes	Bacilli	Bacillales	Bacillaceae	Bacillus	Bacillus_cereus
Secreted N-acetylmuramyl-L-alanine amidase	Release	U5PWL4	0.012	1406790	Siphoviridae	Slashvirus	Bacillus_virus_Slash	111	Firmicutes	Bacilli	Bacillales	Bacillaceae	Bacillus	Bacillus_megaterium
Tape measure protein	attachment and penetration	U5Q080	1.672	1406790	Siphoviridae	Slashvirus	Bacillus_virus_Slash	111	Firmicutes	Bacilli	Bacillales	Bacillaceae	Bacillus	Bacillus_megaterium
Uncharacterized protein	Unknown	U5PWR1	27.607	1406790	Siphoviridae	Slashvirus	Bacillus_virus_Slash	111	Firmicutes	Bacilli	Bacillales	Bacillaceae	Bacillus	Bacillus_megaterium
Probable tape measure protein	attachment and penetration	O64046	14.569	66797	Siphoviridae	Spbetavirus	Bacillus_virus_SPbeta	185	Firmicutes	Bacilli	Bacillales	Bacillaceae	Bacillus	Bacillus_pumilus
Gp2.52	Unknown	B6V2M5	0.812	10685	Myoviridae	Spo1virus	Bacillus_virus_SPO1	204	Firmicutes	Bacilli	Bacillales	Bacillaceae	Bacillus	Bacillus_subtilis
Tail lysin	attachment and penetration	U5Q0P5	2.193	1406791	Myoviridae	B4virus	Bacillus_virus_Spock	283	Firmicutes	Bacilli	Bacillales	Bacillaceae	Bacillus	Bacillus_thuringiensis
Uncharacterized protein	Unknown	U5PXD8	34.64	1406791	Myoviridae	B4virus	Bacillus_virus_Spock	283	Firmicutes	Bacilli	Bacillales	Bacillaceae	Bacillus	Bacillus_thuringiensis
Secreted N-acetylmuramyl-L-alanine amidase	Release	A0A0E3JQ51	0.012	1610832	Siphoviridae	Slashvirus	Bacillus_virus_Stahl	110	Firmicutes	Bacilli	Bacillales	Bacillaceae	Bacillus	Bacillus_megaterium
Tape measure protein	attachment and penetration	A0A0E3M0Y3	3.316	1610832	Siphoviridae	Slashvirus	Bacillus_virus_Stahl	110	Firmicutes	Bacilli	Bacillales	Bacillaceae	Bacillus	Bacillus_megaterium
Uncharacterized protein	Unknown	A0A0E3JJ53	39.984	1610832	Siphoviridae	Slashvirus	Bacillus_virus_Stahl	110	Firmicutes	Bacilli	Bacillales	Bacillaceae	Bacillus	Bacillus_megaterium
N-acetylmuramyl-L-alanine amidase	release	U5PXS5	0.012	1406792	Siphoviridae	Slashvirus	Bacillus_virus_Staley	113	Firmicutes	Bacilli	Bacillales	Bacillaceae	Bacillus	Bacillus_megaterium
Tape measure protein	attachment and penetration	U5Q1E0	1.672	1406792	Siphoviridae	Slashvirus	Bacillus_virus_Staley	113	Firmicutes	Bacilli	Bacillales	Bacillaceae	Bacillus	Bacillus_megaterium
Uncharacterized protein	Unknown	U5PY97	39.984	1406792	Siphoviridae	Slashvirus	Bacillus_virus_Staley	113	Firmicutes	Bacilli	Bacillales	Bacillaceae	Bacillus	Bacillus_megaterium
Tape measure protein	attachment and penetration	A0A0E3T6B7	5.274	1610833	Siphoviridae	Slashvirus	Bacillus_virus_Stills	110	Firmicutes	Bacilli	Bacillales	Bacillaceae	Bacillus	Bacillus_megaterium
Uncharacterized protein	Unknown	A0A0E3T5M1	36.356	1610833	Siphoviridae	Slashvirus	Bacillus_virus_Stills	110	Firmicutes	Bacilli	Bacillales	Bacillaceae	Bacillus	Bacillus_megaterium
Putative tailspike, beta-helical glycoside	attachment and penetration	M1IQJ6	1.583	1273744	Siphoviridae	Andromedavirus	Bacillus_virus_Taylor	75	Firmicutes	Bacilli	Bacillales	Bacillaceae	Bacillus	Bacillus_pumilus
Tail lysin 1	attachment and penetration	S5Y744	0.993	1382932	Myoviridae	B4virus	Bacillus_virus_Troll	289	Firmicutes	Bacilli	Bacillales	Bacillaceae	Bacillus	Bacillus_thuringiensis
Minor tail protein	attachment and penetration	S5Y0M7	5.437	1382932	Myoviridae	B4virus	Bacillus_virus_Troll	289	Firmicutes	Bacilli	Bacillales	Bacillaceae	Bacillus	Bacillus_thuringiensis
SsDNA binding domain	replication of phage DNA and synthesis of protein	S5Y0B3	29.232	1382932	Myoviridae	B4virus	Bacillus_virus_Troll	289	Firmicutes	Bacilli	Bacillales	Bacillaceae	Bacillus	Bacillus_thuringiensis
Collagen triple helix repeat protein	attachment and penetration	Q2LIE5	4.816	359961	Siphoviridae	Wbetavirus	Bacillus_virus_Wbeta	53	Firmicutes	Bacilli	Bacillales	Bacillaceae	Bacillus	Bacillus_anthracis
Putative mannose 6-phosphate isomerase	attachment and penetration	Q2LIE4	7.483	359961	Siphoviridae	Wbetavirus	Bacillus_virus_Wbeta	53	Firmicutes	Bacilli	Bacillales	Bacillaceae	Bacillus	Bacillus_anthracis
Putative phage tail tape measure protein	attachment and penetration	Q2LIH2	8.431	359961	Siphoviridae	Wbetavirus	Bacillus_virus_Wbeta	53	Firmicutes	Bacilli	Bacillales	Bacillaceae	Bacillus	Bacillus_anthracis
Gp35	attachment and penetration	G9B1D6	1.695	764595	Myoviridae	Wphvirus	Bacillus_virus_WPh	274	Firmicutes	Bacilli	Bacillales	Bacillaceae	Bacillus	Bacillus_cereus
Gp170	attachment and penetration	G9B1S1	6.008	764595	Myoviridae	Wphvirus	Bacillus_virus_WPh	274	Firmicutes	Bacilli	Bacillales	Bacillaceae	Bacillus	Bacillus_cereus
Portal protein	Assembly	B6SCV6	0.013	340054	Podoviridae	undef	Bacteriophage_APSE-2	41	Proteobacteria	Gammaproteobacteria	Enterobacterales	Enterobacteriaceae	Candidatus_Hamiltonella	Candidatus_Hamiltonella_defensa
Injection gp7	attachment and penetration	B6SCW3	15.488	340054	Podoviridae	undef	Bacteriophage_APSE-2	41	Proteobacteria	Gammaproteobacteria	Enterobacterales	Enterobacteriaceae	Candidatus_Hamiltonella	Candidatus_Hamiltonella_defensa
Putative single-stranded DNA binding protein	replication of phage DNA and synthesis of protein	H2A0F6	8.875	1105171	Siphoviridae	undef	Bacteroides_phage_B124-14	68	Bacteroidetes	Bacteroidia	Bacteroidales	Bacteroidaceae	Bacteroides	Bacteroides_fragilis
Phage tail collar protein	attachment and penetration	F6LQE6	2.957	1035662	Myoviridae	undef	Bdellovibrio_phage_phi1402	42	Proteobacteria	Deltaproteobacteria	Bdellovibrionales	Bdellovibrionaceae	Bdellovibrio	Bdellovibrio_bacteriovorus
Putative SSB protein	replication of phage DNA and synthesis of protein	F6LQB4	18.039	1035662	Myoviridae	undef	Bdellovibrio_phage_phi1402	42	Proteobacteria	Deltaproteobacteria	Bdellovibrionales	Bdellovibrionaceae	Bdellovibrio	Bdellovibrio_bacteriovorus
Bbp9	Unknown	Q775D5	4.902	194699	Podoviridae	Bpp1virus	Bordetella_virus_BPP1	49	Proteobacteria	Betaproteobacteria	Burkholderiales	Alcaligenaceae	Bordetella	Bordetella_bronchiseptica
Bbp22	Unknown	Q775C2	13.299	194699	Podoviridae	Bpp1virus	Bordetella_virus_BPP1	49	Proteobacteria	Betaproteobacteria	Burkholderiales	Alcaligenaceae	Bordetella	Bordetella_bronchiseptica
Tail fiber protein	attachment and penetration	S5M627	1.938	1296661	Myoviridae	undef	Brevibacillus_phage_Abouo	94	Firmicutes	Bacilli	Bacillales	Paenibacillaceae	Brevibacillus	Brevibacillus_laterosporus
Putative DNA binding protein	replication of phage DNA and synthesis of protein	S5MUL0	13.827	1296661	Myoviridae	undef	Brevibacillus_phage_Abouo	94	Firmicutes	Bacilli	Bacillales	Paenibacillaceae	Brevibacillus	Brevibacillus_laterosporus
Tail fiber protein	attachment and penetration	S5MAE6	1.938	1296662	Myoviridae	undef	Brevibacillus_phage_Davies	94	Firmicutes	Bacilli	Bacillales	Paenibacillaceae	Brevibacillus	Brevibacillus_laterosporus
Putative DNA binding protein	replication of phage DNA and synthesis of protein	S5MCI7	9.771	1296662	Myoviridae	undef	Brevibacillus_phage_Davies	94	Firmicutes	Bacilli	Bacillales	Paenibacillaceae	Brevibacillus	Brevibacillus_laterosporus
Putative replication initiation protein	replication of phage DNA and synthesis of protein	A0A0K2CNJ1	4.704	1691954	Siphoviridae	undef	Brevibacillus_phage_Jenst	178	Firmicutes	Bacilli	Bacillales	Paenibacillaceae	Brevibacillus	Brevibacillus_laterosporus
Uncharacterized protein	Unknown	A0A0K2CNS4	5.48	1691954	Siphoviridae	undef	Brevibacillus_phage_Jenst	178	Firmicutes	Bacilli	Bacillales	Paenibacillaceae	Brevibacillus	Brevibacillus_laterosporus
Putative regulator of chromosome condenstation family protein	replication of phage DNA and synthesis of protein	A0A0K2CN33	5.537	1691954	Siphoviridae	undef	Brevibacillus_phage_Jenst	178	Firmicutes	Bacilli	Bacillales	Paenibacillaceae	Brevibacillus	Brevibacillus_laterosporus
Uncharacterized protein	Unknown	A0A0K2CNJ0	15.384	1691954	Siphoviridae	undef	Brevibacillus_phage_Jenst	178	Firmicutes	Bacilli	Bacillales	Paenibacillaceae	Brevibacillus	Brevibacillus_laterosporus
Putative DNA binding protein	replication of phage DNA and synthesis of protein	A0A0K2CNU3	9.771	1691955	Myoviridae	undef	Brevibacillus_phage_Osiris	103	Firmicutes	Bacilli	Bacillales	Paenibacillaceae	Brevibacillus	Brevibacillus_laterosporus
Gp27	attachment and penetration	D9J0H4	1.625	857312	Myoviridae	undef	Brochothrix_phage_A9	199	Firmicutes	Bacilli	Bacillales	Listeriaceae	Brochothrix	Brochothrix_thermosphacta
Gp149	Unknown	D9J0U6	52.837	857312	Myoviridae	undef	Brochothrix_phage_A9	199	Firmicutes	Bacilli	Bacillales	Listeriaceae	Brochothrix	Brochothrix_thermosphacta
Gp19	attachment and penetration	D7RWK2	0.371	764562	Siphoviridae	undef	Brochothrix_phage_BL3	67	Firmicutes	Bacilli	Bacillales	Listeriaceae	Brochothrix	Brochothrix_thermosphacta
Gp17	attachment and penetration	D7RWK0	0.9	764562	Siphoviridae	undef	Brochothrix_phage_BL3	67	Firmicutes	Bacilli	Bacillales	Listeriaceae	Brochothrix	Brochothrix_thermosphacta
Gp45	attachment and penetration	D7RWM8	1.023	764562	Siphoviridae	undef	Brochothrix_phage_BL3	67	Firmicutes	Bacilli	Bacillales	Listeriaceae	Brochothrix	Brochothrix_thermosphacta
Gp52	replication of phage DNA and synthesis of protein	D7RWN5	22.637	764562	Siphoviridae	undef	Brochothrix_phage_BL3	67	Firmicutes	Bacilli	Bacillales	Listeriaceae	Brochothrix	Brochothrix_thermosphacta
Gp45	attachment and penetration	D7RWG9	22.671	764561	Siphoviridae	undef	Brochothrix_phage_NF5	58	Firmicutes	Bacilli	Bacillales	Listeriaceae	Brochothrix	Brochothrix_thermosphacta
Structural protein	unknown	X2CXP2	6.397	1308869	Podoviridae	undef	Brucella_phage_Bk	56	Proteobacteria	Alphaproteobacteria	Rhizobiales	Brucellaceae	Brucella	Brucella_melitensis
Structural protein	unknown	X2CXY2	10.942	1308869	Podoviridae	undef	Brucella_phage_Bk	56	Proteobacteria	Alphaproteobacteria	Rhizobiales	Brucellaceae	Brucella	Brucella_melitensis
Putative peptidoglycan hydrolase	Release	X2CY74	13.62	1308869	Podoviridae	undef	Brucella_phage_Bk	56	Proteobacteria	Alphaproteobacteria	Rhizobiales	Brucellaceae	Brucella	Brucella_melitensis
Uncharacterized protein	Unknown	X2CYH5	21.747	1308869	Podoviridae	undef	Brucella_phage_Bk	56	Proteobacteria	Alphaproteobacteria	Rhizobiales	Brucellaceae	Brucella	Brucella_melitensis
Structural protein	unknown	V6F7P7	6.397	1401446	Podoviridae	undef	Brucella_phage_F1	58	Proteobacteria	Alphaproteobacteria	Rhizobiales	Brucellaceae	Brucella	Brucella_sp.
Putative DNA-binding protein	replication of phage DNA and synthesis of protein	V6F820	7.309	1401446	Podoviridae	undef	Brucella_phage_F1	58	Proteobacteria	Alphaproteobacteria	Rhizobiales	Brucellaceae	Brucella	Brucella_sp.
Structural protein	unknown	V6F7Z6	10.942	1401446	Podoviridae	undef	Brucella_phage_F1	58	Proteobacteria	Alphaproteobacteria	Rhizobiales	Brucellaceae	Brucella	Brucella_sp.
Putative peptidoglycan hydrolase	Release	V6F993	13.62	1401446	Podoviridae	undef	Brucella_phage_F1	58	Proteobacteria	Alphaproteobacteria	Rhizobiales	Brucellaceae	Brucella	Brucella_sp.
Uncharacterized protein	Unknown	V6F7J3	21.747	1401446	Podoviridae	undef	Brucella_phage_F1	114	Proteobacteria	Alphaproteobacteria	Rhizobiales	Brucellaceae	Brucella	Brucella_sp.
Putative tail collar protein	attachment and penetration	X2CXQ4	5.663	1308870	Podoviridae	undef	Brucella_phage_fZ	58	Proteobacteria	Alphaproteobacteria	Rhizobiales	Brucellaceae	Brucella	Brucella_abortus
Structural protein	unknown	X2CXL0	6.397	1277893	Podoviridae	undef	Brucella_phage_Fz	58	Proteobacteria	Alphaproteobacteria	Rhizobiales	Brucellaceae	Brucella	Brucella_abortus
Structural protein	unknown	X2CXG3	10.942	1308870	Podoviridae	undef	Brucella_phage_Fz	58	Proteobacteria	Alphaproteobacteria	Rhizobiales	Brucellaceae	Brucella	Brucella_abortus
Putative peptidoglycan hydrolase	Release	X2CXZ5	13.62	1308870	Podoviridae	undef	Brucella_phage_Fz	58	Proteobacteria	Alphaproteobacteria	Rhizobiales	Brucellaceae	Brucella	Brucella_abortus
Uncharacterized protein	Unknown	X2CY85	21.747	1308870	Podoviridae	undef	Brucella_phage_Fz	58	Proteobacteria	Alphaproteobacteria	Rhizobiales	Brucellaceae	Brucella	Brucella_abortus
Putative tail collar protein	attachment and penetration	H2EIC2	3.483	1133293	Podoviridae	undef	Brucella_phage_Pr	58	Proteobacteria	Alphaproteobacteria	Rhizobiales	Brucellaceae	Brucella	Brucella_melitensis
Putative tail collar protein	attachment and penetration	A0A1L7QNW5	4.069	1277895	Podoviridae	undef	Brucella_phage_Pr	58	Proteobacteria	Alphaproteobacteria	Rhizobiales	Brucellaceae	Brucella	Brucella_canis
Putative tail collar protein	attachment and penetration	X2CXI8	4.848	1308871	Podoviridae	undef	Brucella_phage_Pr	58	Proteobacteria	Alphaproteobacteria	Rhizobiales	Brucellaceae	Brucella	Brucella_suis
Putative tail collar protein	attachment and penetration	X2CXF4	5.086	1308869	Podoviridae	undef	Brucella_phage_Pr	57	Proteobacteria	Alphaproteobacteria	Rhizobiales	Brucellaceae	Brucella	Brucella_melitensis
Putative tail collar protein	attachment and penetration	X2CY07	5.422	1277895	Podoviridae	undef	Brucella_phage_Pr	57	Proteobacteria	Alphaproteobacteria	Rhizobiales	Brucellaceae	Brucella	Brucella_canis
Structural protein	unknown	H2EIB8	6.397	1133293	Podoviridae	undef	Brucella_phage_Pr	57	Proteobacteria	Alphaproteobacteria	Rhizobiales	Brucellaceae	Brucella	Brucella_melitensis
Putative DNA-binding protein	replication of phage DNA and synthesis of protein	A0A1L7QXH4	7.309	1277895	Podoviridae	undef	Brucella_phage_Pr	57	Proteobacteria	Alphaproteobacteria	Rhizobiales	Brucellaceae	Brucella	Brucella_canis
Structural protein	unknown	H2EIB1	10.942	1133293	Podoviridae	undef	Brucella_phage_Pr	57	Proteobacteria	Alphaproteobacteria	Rhizobiales	Brucellaceae	Brucella	Brucella_melitensis
Putative peptidoglycan hydrolase	Release	H2EIC0	13.62	1133293	Podoviridae	undef	Brucella_phage_Pr	57	Proteobacteria	Alphaproteobacteria	Rhizobiales	Brucellaceae	Brucella	Brucella_melitensis
Uncharacterized protein	Unknown	H2EIB9	21.747	1133293	Podoviridae	undef	Brucella_phage_Pr	57	Proteobacteria	Alphaproteobacteria	Rhizobiales	Brucellaceae	Brucella	Brucella_melitensis
Structural protein	unknown	X2CXH6	6.397	1277895	Podoviridae	undef	Brucella_phage_R/C	57	Proteobacteria	Alphaproteobacteria	Rhizobiales	Brucellaceae	Brucella	Brucella_canis
Uncharacterized protein	Unknown	A0A1L7QQ51	6.397	1277895	Podoviridae	undef	Brucella_phage_R/C	57	Proteobacteria	Alphaproteobacteria	Rhizobiales	Brucellaceae	Brucella	Brucella_canis
Structural protein	unknown	X2CY95	10.942	1277895	Podoviridae	undef	Brucella_phage_R/C	57	Proteobacteria	Alphaproteobacteria	Rhizobiales	Brucellaceae	Brucella	Brucella_canis
Putative peptidoglycan hydrolase	Release	X2CYK8	13.62	1277895	Podoviridae	undef	Brucella_phage_R/C	115	Proteobacteria	Alphaproteobacteria	Rhizobiales	Brucellaceae	Brucella	Brucella_canis
Uncharacterized protein	Unknown	X2CXR5	21.747	1277895	Podoviridae	undef	Brucella_phage_R/C	115	Proteobacteria	Alphaproteobacteria	Rhizobiales	Brucellaceae	Brucella	Brucella_canis
Structural protein	unknown	X2CXS6	6.397	1308871	Podoviridae	undef	Brucella_phage_S708	115	Proteobacteria	Alphaproteobacteria	Rhizobiales	Brucellaceae	Brucella	Brucella_suis
Structural protein	unknown	X2CY16	10.942	1308871	Podoviridae	undef	Brucella_phage_S708	115	Proteobacteria	Alphaproteobacteria	Rhizobiales	Brucellaceae	Brucella	Brucella_suis
Putative peptidoglycan hydrolase	Release	X2CYA8	13.62	1308871	Podoviridae	undef	Brucella_phage_S708	115	Proteobacteria	Alphaproteobacteria	Rhizobiales	Brucellaceae	Brucella	Brucella_suis
Uncharacterized protein	Unknown	X2CYM4	21.747	1308871	Podoviridae	undef	Brucella_phage_S708	56	Proteobacteria	Alphaproteobacteria	Rhizobiales	Brucellaceae	Brucella	Brucella_suis
Putative tail collar protein	attachment and penetration	H2EI64	3.534	1133292	Podoviridae	undef	Brucella_phage_Tb	56	Proteobacteria	Alphaproteobacteria	Rhizobiales	Brucellaceae	Brucella	Brucella_abortus
Putative tail collar protein	attachment and penetration	A0A1L7R005	4.848	1277893	Podoviridae	undef	Brucella_phage_Tb	56	Proteobacteria	Alphaproteobacteria	Rhizobiales	Brucellaceae	Brucella	Brucella_abortus
Putative tail collar protein	attachment and penetration	X2CY41	4.848	1277893	Podoviridae	undef	Brucella_phage_Tb	56	Proteobacteria	Alphaproteobacteria	Rhizobiales	Brucellaceae	Brucella	Brucella_abortus
Putative tail collar protein	attachment and penetration	V6F932	5.232	1401446	Podoviridae	undef	Brucella_phage_Tb	58	Proteobacteria	Alphaproteobacteria	Rhizobiales	Brucellaceae	Brucella	Brucella_sp.
Putative tail collar protein	attachment and penetration	X2CYB9	5.663	1133292	Podoviridae	undef	Brucella_phage_Tb	58	Proteobacteria	Alphaproteobacteria	Rhizobiales	Brucellaceae	Brucella	Brucella_abortus
Putative tail collar protein	attachment and penetration	A0A1L7R0B8	5.663	1133292	Podoviridae	undef	Brucella_phage_Tb	58	Proteobacteria	Alphaproteobacteria	Rhizobiales	Brucellaceae	Brucella	Brucella_abortus
Structural protein	unknown	X2CY28	6.397	1133292	Podoviridae	undef	Brucella_phage_Tb	58	Proteobacteria	Alphaproteobacteria	Rhizobiales	Brucellaceae	Brucella	Brucella_abortus
Structural protein	unknown	H2EI60	6.397	1133292	Podoviridae	undef	Brucella_phage_Tb	58	Proteobacteria	Alphaproteobacteria	Rhizobiales	Brucellaceae	Brucella	Brucella_abortus
Structural protein	unknown	X2CYJ1	6.397	1308870	Podoviridae	undef	Brucella_phage_Tb	58	Proteobacteria	Alphaproteobacteria	Rhizobiales	Brucellaceae	Brucella	Brucella_abortus
Putative DNA-binding protein	replication of phage DNA and synthesis of protein	X2CXH0	7.309	1308870	Podoviridae	undef	Brucella_phage_Tb	58	Proteobacteria	Alphaproteobacteria	Rhizobiales	Brucellaceae	Brucella	Brucella_abortus
Structural protein	unknown	H2EI53	10.942	1133292	Podoviridae	undef	Brucella_phage_Tb	58	Proteobacteria	Alphaproteobacteria	Rhizobiales	Brucellaceae	Brucella	Brucella_abortus
Putative peptidoglycan hydrolase	Release	H2EI62	13.62	1133292	Podoviridae	undef	Brucella_phage_Tb	58	Proteobacteria	Alphaproteobacteria	Rhizobiales	Brucellaceae	Brucella	Brucella_abortus
Uncharacterized protein	Unknown	H2EI61	21.747	1133292	Podoviridae	undef	Brucella_phage_Tb	58	Proteobacteria	Alphaproteobacteria	Rhizobiales	Brucellaceae	Brucella	Brucella_abortus
Uncharacterized protein	Unknown	A0A1L7R075	6.397	1277893	Podoviridae	undef	Brucella_phage_Wb	114	Proteobacteria	Alphaproteobacteria	Rhizobiales	Brucellaceae	Brucella	Brucella_abortus
Putative DNA-binding protein	replication of phage DNA and synthesis of protein	H2EI88	7.309	1133292	Podoviridae	undef	Brucella_phage_Wb	58	Proteobacteria	Alphaproteobacteria	Rhizobiales	Brucellaceae	Brucella	Brucella_abortus
Putative DNA-binding protein	replication of phage DNA and synthesis of protein	A0A1L7QV24	7.309	1277893	Podoviridae	undef	Brucella_phage_Wb	114	Proteobacteria	Alphaproteobacteria	Rhizobiales	Brucellaceae	Brucella	Brucella_abortus
Structural protein	unknown	X2CYC9	10.942	1277893	Podoviridae	undef	Brucella_phage_Wb	114	Proteobacteria	Alphaproteobacteria	Rhizobiales	Brucellaceae	Brucella	Brucella_abortus
Uncharacterized protein	Unknown	A0A1L7QQB0	10.942	1277893	Podoviridae	undef	Brucella_phage_Wb	114	Proteobacteria	Alphaproteobacteria	Rhizobiales	Brucellaceae	Brucella	Brucella_abortus
Putative peptidoglycan hydrolase	Release	X2CYQ6	13.62	1277893	Podoviridae	undef	Brucella_phage_Wb	114	Proteobacteria	Alphaproteobacteria	Rhizobiales	Brucellaceae	Brucella	Brucella_abortus
Uncharacterized protein	Unknown	X2CXU9	21.747	1277893	Podoviridae	undef	Brucella_phage_Wb	114	Proteobacteria	Alphaproteobacteria	Rhizobiales	Brucellaceae	Brucella	Brucella_abortus
Gp44	replication of phage DNA and synthesis of protein	Q8HAL7	0.953	1283334	Myoviridae	undef	Burkholderia virus Bcep781	66	Proteobacteria	Betaproteobacteria	Burkholderiales	Burkholderiaceae	Burkholderia	Burkholderia_cepacia
Gp31	attachment and penetration	Q8HAM8	6.842	1283334	Myoviridae	undef	Burkholderia virus Bcep781	66	Proteobacteria	Betaproteobacteria	Burkholderiales	Burkholderiaceae	Burkholderia	Burkholderia_cepacia
Tape measure protein	attachment and penetration	I6NLI9	1.116	1133022	Siphoviridae	undef	Burkholderia_phage_AH2	78	Proteobacteria	Betaproteobacteria	Burkholderiales	Burkholderiaceae	Burkholderia	Burkholderia_cenocepacia
Uncharacterized protein	Unknown	I6NP94	9.992	1133022	Siphoviridae	undef	Burkholderia_phage_AH2	78	Proteobacteria	Betaproteobacteria	Burkholderiales	Burkholderiaceae	Burkholderia	Burkholderia_cenocepacia
Gp05 H	Unknown	Q6IWQ6	0.081	279530	Myoviridae	undef	Burkholderia_phage_BcepB1A	73	Proteobacteria	Betaproteobacteria	Burkholderiales	Burkholderiaceae	Burkholderia	undef
Gp68	attachment and penetration	Q6IWR5	1.049	279530	Myoviridae	undef	Burkholderia_phage_BcepB1A	73	Proteobacteria	Betaproteobacteria	Burkholderiales	Burkholderiaceae	Burkholderia	undef
Gp14 T	assembly	Q4L1H3	1.498	279530	Myoviridae	undef	Burkholderia_phage_BcepB1A	73	Proteobacteria	Betaproteobacteria	Burkholderiales	Burkholderiaceae	Burkholderia	undef
Gp17	attachment and penetration	Q6IWV2	3.074	279530	Myoviridae	undef	Burkholderia_phage_BcepB1A	73	Proteobacteria	Betaproteobacteria	Burkholderiales	Burkholderiaceae	Burkholderia	undef
BcepGomrgp16	attachment and penetration	A5A3Q5	9.199	437329	Siphoviridae	undef	Burkholderia_phage_BcepGomr	75	Proteobacteria	Betaproteobacteria	Burkholderiales	Burkholderiaceae	Burkholderia	Burkholderia_cepacia
Uncharacterized protein	Unknown	A0A0A1I5M8	2.352	1432428	Podoviridae	undef	Burkholderia_phage_Bp-AMP1	42	Proteobacteria	Betaproteobacteria	Burkholderiales	Burkholderiaceae	Burkholderia	Burkholderia_pseudomallei
Uncharacterized protein	Unknown	A0A0A1I652	10.726	1432428	Podoviridae	undef	Burkholderia_phage_Bp-AMP1	42	Proteobacteria	Betaproteobacteria	Burkholderiales	Burkholderiaceae	Burkholderia	Burkholderia_pseudomallei
Uncharacterized protein	Unknown	A0A0A1I626	14.304	1432428	Podoviridae	undef	Burkholderia_phage_Bp-AMP1	42	Proteobacteria	Betaproteobacteria	Burkholderiales	Burkholderiaceae	Burkholderia	Burkholderia_pseudomallei
Uncharacterized protein	Unknown	A0A0A8KWM5	2.352	1437328	Podoviridae	undef	Burkholderia_phage_Bp-AMP2	41	Proteobacteria	Betaproteobacteria	Burkholderiales	Burkholderiaceae	Burkholderia	Burkholderia_pseudomallei
Uncharacterized protein	Unknown	A0A0A8KXI1	10.726	1437328	Podoviridae	undef	Burkholderia_phage_Bp-AMP2	41	Proteobacteria	Betaproteobacteria	Burkholderiales	Burkholderiaceae	Burkholderia	Burkholderia_pseudomallei
Uncharacterized protein	Unknown	A0A0A8KWU6	14.304	1437328	Podoviridae	undef	Burkholderia_phage_Bp-AMP2	41	Proteobacteria	Betaproteobacteria	Burkholderiales	Burkholderiaceae	Burkholderia	Burkholderia_pseudomallei
Uncharacterized protein	Unknown	A0A0A8KWP4	2.352	1437329	Podoviridae	undef	Burkholderia_phage_Bp-AMP4	43	Proteobacteria	Betaproteobacteria	Burkholderiales	Burkholderiaceae	Burkholderia	Burkholderia_pseudomallei
Uncharacterized protein	Unknown	A0A0A8KXM2	10.726	1437329	Podoviridae	undef	Burkholderia_phage_Bp-AMP4	43	Proteobacteria	Betaproteobacteria	Burkholderiales	Burkholderiaceae	Burkholderia	Burkholderia_pseudomallei
Uncharacterized protein	Unknown	A0A0A8KWW9	14.304	1437329	Podoviridae	undef	Burkholderia_phage_Bp-AMP4	43	Proteobacteria	Betaproteobacteria	Burkholderiales	Burkholderiaceae	Burkholderia	Burkholderia_pseudomallei
Uncharacterized protein	Unknown	U3PCK3	6.025	1401297	Podoviridae	Phikmvvirus	Burkholderia_phage_JG068	49	Proteobacteria	Betaproteobacteria	Burkholderiales	Burkholderiaceae	Burkholderia	Burkholderia_cenocepacia
Internal virion protein	attachment and penetration	U3PFQ3	14.38	1401297	Podoviridae	Phikmvvirus	Burkholderia_phage_JG068	49	Proteobacteria	Betaproteobacteria	Burkholderiales	Burkholderiaceae	Burkholderia	Burkholderia_cenocepacia
Gp51	replication of phage DNA and synthesis of protein	Q6UIY0	0.555	244310	Myoviridae	Bcep78virus	Burkholderia_virus_Bcep1	71	Proteobacteria	Betaproteobacteria	Burkholderiales	Burkholderiaceae	Burkholderia	Burkholderia_cenocepacia
Gp45	attachment and penetration	Q6UIY6	0.953	244310	Myoviridae	Bcep78virus	Burkholderia_virus_Bcep1	71	Proteobacteria	Betaproteobacteria	Burkholderiales	Burkholderiaceae	Burkholderia	Burkholderia_cenocepacia
Gp33	unknown	Q6UIZ8	0.954	244310	Myoviridae	Bcep78virus	Burkholderia_virus_Bcep1	71	Proteobacteria	Betaproteobacteria	Burkholderiales	Burkholderiaceae	Burkholderia	Burkholderia_cenocepacia
Phage tail fiber protein	attachment and penetration	Q6V7M8	0.728	242527	Podoviridae	Bcep22likevirus	Burkholderia_virus_Bcep22	77	Proteobacteria	Betaproteobacteria	Burkholderiales	Burkholderiaceae	Burkholderia	undef
Phage tail fiber protein	attachment and penetration	Q6V7M9	3.983	242527	Podoviridae	Bcep22likevirus	Burkholderia_virus_Bcep22	77	Proteobacteria	Betaproteobacteria	Burkholderiales	Burkholderiaceae	Burkholderia	undef
Phage portal protein	attachment and penetration	Q6V7P2	6.776	242527	Podoviridae	Bcep22likevirus	Burkholderia_virus_Bcep22	77	Proteobacteria	Betaproteobacteria	Burkholderiales	Burkholderiaceae	Burkholderia	undef
Virion-associated phage protein	Unknown	A8YQQ7	11.011	242527	Podoviridae	Bcep22likevirus	Burkholderia_virus_Bcep22	77	Proteobacteria	Betaproteobacteria	Burkholderiales	Burkholderiaceae	Burkholderia	undef
Gp43	replication of phage DNA and synthesis of protein	Q6UKA7	0.953	260373	Myoviridae	Bcep78virus	Burkholderia_virus_Bcep43	65	Proteobacteria	Betaproteobacteria	Burkholderiales	Burkholderiaceae	Burkholderia	Burkholderia_cepacia
Gp31	attachment and penetration	Q6UKB9	6.842	260373	Myoviridae	Bcep78virus	Burkholderia_virus_Bcep43	65	Proteobacteria	Betaproteobacteria	Burkholderiales	Burkholderiaceae	Burkholderia	Burkholderia_cepacia
Putative uncharacterized protein	Unknown	A1Z015	2.387	417280	Myoviridae	Pbunavirus	Burkholderia_virus_BcepF1	127	Proteobacteria	Betaproteobacteria	Burkholderiales	Burkholderiaceae	Burkholderia	Burkholderia_ambifaria
SLT domain-containing tail protein	attachment and penetration	A1Z006	3.744	417280	Myoviridae	Pbunavirus	Burkholderia_virus_BcepF1	127	Proteobacteria	Betaproteobacteria	Burkholderiales	Burkholderiaceae	Burkholderia	Burkholderia_ambifaria
Putative tail fiber protein	attachment and penetration	C5IHQ3	0.16	644524	Podoviridae	Bcep22likevirus	Burkholderia_virus_Bcepil02	76	Proteobacteria	Betaproteobacteria	Burkholderiales	Burkholderiaceae	Burkholderia	Burkholderia_cenocepacia
Putative single-stranded DNA binding protein	replication of phage DNA and synthesis of protein	C5IHK5	4.703	644524	Podoviridae	Bcep22likevirus	Burkholderia_virus_Bcepil02	76	Proteobacteria	Betaproteobacteria	Burkholderiales	Burkholderiaceae	Burkholderia	Burkholderia_cenocepacia
Putative tail fiber protein	attachment and penetration	C5IHQ4	5.476	644524	Podoviridae	Bcep22likevirus	Burkholderia_virus_Bcepil02	76	Proteobacteria	Betaproteobacteria	Burkholderiales	Burkholderiaceae	Burkholderia	Burkholderia_cenocepacia
Phage portal protein	attachment and penetration	C5IHN8	8.597	644524	Podoviridae	Bcep22likevirus	Burkholderia_virus_Bcepil02	76	Proteobacteria	Betaproteobacteria	Burkholderiales	Burkholderiaceae	Burkholderia	Burkholderia_cenocepacia
Virion-associated phage protein	Unknown	C5IHQ8	11.656	644524	Podoviridae	Bcep22likevirus	Burkholderia_virus_Bcepil02	76	Proteobacteria	Betaproteobacteria	Burkholderiales	Burkholderiaceae	Burkholderia	Burkholderia_cenocepacia
Tail fiber	attachment and penetration	I6XGF3	0.259	1195073	Podoviridae	Bcep22likevirus	Burkholderia_virus_Bcepmigl	75	Proteobacteria	Betaproteobacteria	Burkholderiales	Burkholderiaceae	Burkholderia	Burkholderia_cenocepacia
Portal protein	Assembly	I6XGE4	8.764	1195073	Podoviridae	Bcep22likevirus	Burkholderia_virus_Bcepmigl	75	Proteobacteria	Betaproteobacteria	Burkholderiales	Burkholderiaceae	Burkholderia	Burkholderia_cenocepacia
Virion associated protein	Unknown	I6WB45	9.872	1195073	Podoviridae	Bcep22likevirus	Burkholderia_virus_Bcepmigl	75	Proteobacteria	Betaproteobacteria	Burkholderiales	Burkholderiaceae	Burkholderia	Burkholderia_cenocepacia
Tail spike protein	attachment and penetration	A6N3F8	0.555	446807	Myoviridae	Bcep78virus	Burkholderia_virus_BcepNY3	70	Proteobacteria	Betaproteobacteria	Burkholderiales	Burkholderiaceae	Burkholderia	Burkholderia_cenocepacia
Tape measure protein	attachment and penetration	A6N3F2	0.953	446807	Myoviridae	Bcep78virus	Burkholderia_virus_BcepNY3	70	Proteobacteria	Betaproteobacteria	Burkholderiales	Burkholderiaceae	Burkholderia	Burkholderia_cenocepacia
Tail fiber protein	attachment and penetration	A6N3D8	1.346	446807	Myoviridae	Bcep78virus	Burkholderia_virus_BcepNY3	70	Proteobacteria	Betaproteobacteria	Burkholderiales	Burkholderiaceae	Burkholderia	Burkholderia_cenocepacia
Tail fiber protein	attachment and penetration	I6NW36	4.945	1136535	Podoviridae	Bcep22likevirus	Burkholderia_virus_DC1	73	Proteobacteria	Betaproteobacteria	Burkholderiales	Burkholderiaceae	Burkholderia	Burkholderia_cepacia
Portal protein	Assembly	I6NV36	6.132	1136535	Podoviridae	Bcep22likevirus	Burkholderia_virus_DC1	73	Proteobacteria	Betaproteobacteria	Burkholderiales	Burkholderiaceae	Burkholderia	Burkholderia_cepacia
Uncharacterized protein	Unknown	I6NRM9	11.089	1136535	Podoviridae	Bcep22likevirus	Burkholderia_virus_DC1	73	Proteobacteria	Betaproteobacteria	Burkholderiales	Burkholderiaceae	Burkholderia	Burkholderia_cepacia
Tail tape measure	attachment and penetration	I6NKY8	0.267	1132026	Siphoviridae	Septima3virus	Burkholderia_virus_KL1	55	Proteobacteria	Betaproteobacteria	Burkholderiales	Burkholderiaceae	Burkholderia	Burkholderia_cenocepacia
Uncharacterized protein	Unknown	I6NQ16	4.918	1132026	Siphoviridae	Septima3virus	Burkholderia_virus_KL1	55	Proteobacteria	Betaproteobacteria	Burkholderiales	Burkholderiaceae	Burkholderia	Burkholderia_cenocepacia
Uncharacterized protein	Unknown	I6NRD4	33.257	1132026	Siphoviridae	Septima3virus	Burkholderia_virus_KL1	55	Proteobacteria	Betaproteobacteria	Burkholderiales	Burkholderiaceae	Burkholderia	Burkholderia_cenocepacia
Gp17	attachment and penetration	A4JX12	0.158	431891	Siphoviridae	E125virus	Burkholderia_virus_phi6442	71	Proteobacteria	Betaproteobacteria	Burkholderiales	Burkholderiaceae	Burkholderia	Burkholderia_pseudomallei
Gp17	attachment and penetration	Q8W6T4	0.556	180504	Siphoviridae	E125virus	Burkholderia_virus_phiE125	71	Proteobacteria	Betaproteobacteria	Burkholderiales	Burkholderiaceae	Burkholderia	Burkholderia_thailandensis
Uncharacterized protein	Unknown	J9SWI0	1.101	1229752	Myoviridae	undef	Campylobacter_phage_CP30A	162	Proteobacteria	Epsilonproteobacteria	Campylobacterales	Campylobacteraceae	Campylobacter	Campylobacter_jejuni
Uncharacterized protein	Unknown	J9RWZ6	5.848	1229752	Myoviridae	undef	Campylobacter_phage_CP30A	162	Proteobacteria	Epsilonproteobacteria	Campylobacterales	Campylobacteraceae	Campylobacter	Campylobacter_jejuni
Uncharacterized protein	Unknown	A0A1B0XW82	5.748	1541686	Myoviridae	Cp8virus	Campylobacter_phage_PC14	171	Proteobacteria	Epsilonproteobacteria	Campylobacterales	Campylobacteraceae	Campylobacter	Campylobacter_jejuni
Uncharacterized protein	Unknown	A0A1B0XVW9	8.957	1541686	Myoviridae	Cp8virus	Campylobacter_phage_PC14	171	Proteobacteria	Epsilonproteobacteria	Campylobacterales	Campylobacteraceae	Campylobacter	Campylobacter_jejuni
Putative tail sheat stabilizer and completion protein (T4 gp15-like)	attachment and penetration	I7JC41	0.105	1190451	Myoviridae	Cp220virus	Campylobacter_virus_CP21	257	Proteobacteria	Epsilonproteobacteria	Campylobacterales	Campylobacteraceae	Campylobacter	Campylobacter_sp.
Putative phospholipase	Release	I7JC11	1.106	1190451	Myoviridae	Cp220virus	Campylobacter_virus_CP21	257	Proteobacteria	Epsilonproteobacteria	Campylobacterales	Campylobacteraceae	Campylobacter	Campylobacter_sp.
Uncharacterized protein	Unknown	I7JCA2	3.068	1190451	Myoviridae	Cp220virus	Campylobacter_virus_CP21	257	Proteobacteria	Epsilonproteobacteria	Campylobacterales	Campylobacteraceae	Campylobacter	Campylobacter_sp.
Hypothetical phage protein	Unknown	D5GV96	0.396	722417	Myoviridae	Cp220virus	Campylobacter_virus_CP220	194	Proteobacteria	Epsilonproteobacteria	Campylobacterales	Campylobacteraceae	Campylobacter	Campylobacter_sp.
Hypothetical phage membrane protein	attachment and penetration	D5GVH7	0.639	722417	Myoviridae	Cp220virus	Campylobacter_virus_CP220	194	Proteobacteria	Epsilonproteobacteria	Campylobacterales	Campylobacteraceae	Campylobacter	Campylobacter_sp.
Possible phage tail sheath completion protein	attachment and penetration	D5GVG6	0.64	722417	Myoviridae	Cp220virus	Campylobacter_virus_CP220	194	Proteobacteria	Epsilonproteobacteria	Campylobacterales	Campylobacteraceae	Campylobacter	Campylobacter_sp.
Hypothetical phage protein	Unknown	D5GVD4	1.61	722417	Myoviridae	Cp220virus	Campylobacter_virus_CP220	194	Proteobacteria	Epsilonproteobacteria	Campylobacterales	Campylobacteraceae	Campylobacter	Campylobacter_sp.
Hypothetical phage protein	Unknown	D5GVC2	3.356	722417	Myoviridae	Cp220virus	Campylobacter_virus_CP220	194	Proteobacteria	Epsilonproteobacteria	Campylobacterales	Campylobacteraceae	Campylobacter	Campylobacter_sp.
Hypothetical phage protein	Unknown	D5GVF2	3.61	722417	Myoviridae	Cp220virus	Campylobacter_virus_CP220	194	Proteobacteria	Epsilonproteobacteria	Campylobacterales	Campylobacteraceae	Campylobacter	Campylobacter_sp.
Putative Hef-like homing endonuclease	Release	S5VLF9	4.651	1340809	Myoviridae	Cp8virus	Campylobacter_virus_CP8	0	Proteobacteria	Epsilonproteobacteria	Campylobacterales	Campylobacteraceae	Campylobacter	Campylobacter_jejuni
Uncharacterized protein	Unknown	S5WAE2	6.644	1340809	Myoviridae	Cp8virus	Campylobacter_virus_CP8	0	Proteobacteria	Epsilonproteobacteria	Campylobacterales	Campylobacteraceae	Campylobacter	Campylobacter_jejuni
Putative Hef-like homing endonuclease	Release	S5VLN0	1.501	1340809	Myoviridae	Cp8virus	Campylobacter_virus_CP81	328	Proteobacteria	Epsilonproteobacteria	Campylobacterales	Campylobacteraceae	Campylobacter	Campylobacter_jejuni
Putative uncharacterized protein	Unknown	G0LWG3	4.651	990550	Myoviridae	Cp8virus	Campylobacter_virus_CP81	328	Proteobacteria	Epsilonproteobacteria	Campylobacterales	Campylobacteraceae	Campylobacter	Campylobacter_jejuni
Putative uncharacterized protein	Unknown	G0LWT4	6.644	990550	Myoviridae	Cp8virus	Campylobacter_virus_CP81	328	Proteobacteria	Epsilonproteobacteria	Campylobacterales	Campylobacteraceae	Campylobacter	Campylobacter_jejuni
Hypothetical phage protein	Unknown	D5GVR7	0.4	722418	Myoviridae	Cp220virus	Campylobacter_virus_CPt10	196	Proteobacteria	Epsilonproteobacteria	Campylobacterales	Campylobacteraceae	Campylobacter	undef
Possible phage tail sheath completion protein	attachment and penetration	D5GW14	0.64	722418	Myoviridae	Cp220virus	Campylobacter_virus_CPt10	196	Proteobacteria	Epsilonproteobacteria	Campylobacterales	Campylobacteraceae	Campylobacter	undef
Hypothetical phage membrane protein	attachment and penetration	D5GW25	1.02	722418	Myoviridae	Cp220virus	Campylobacter_virus_CPt10	196	Proteobacteria	Epsilonproteobacteria	Campylobacterales	Campylobacteraceae	Campylobacter	undef
Hypothetical phage protein	Unknown	D5GVX1	2.65	722418	Myoviridae	Cp220virus	Campylobacter_virus_CPt10	196	Proteobacteria	Epsilonproteobacteria	Campylobacterales	Campylobacteraceae	Campylobacter	undef
Putative Hef-like homing endonuclease	Release	G8GJ26	1.501	1110702	Myoviridae	Cp8virus	Campylobacter_virus_CPX	149	Proteobacteria	Epsilonproteobacteria	Campylobacterales	Campylobacteraceae	Campylobacter	Campylobacter_jejuni
Putative Hef-like homing endonuclease	Release	G8GIS0	4.651	1110702	Myoviridae	Cp8virus	Campylobacter_virus_CPX	149	Proteobacteria	Epsilonproteobacteria	Campylobacterales	Campylobacteraceae	Campylobacter	Campylobacter_jejuni
Putative uncharacterized protein	Unknown	G8GIW9	6.644	1110702	Myoviridae	Cp8virus	Campylobacter_virus_CPX	149	Proteobacteria	Epsilonproteobacteria	Campylobacterales	Campylobacteraceae	Campylobacter	Campylobacter_jejuni
Gp15 tail sheath stabilizer and completion protein	attachment and penetration	H6SUI7	0.64	1006972	Myoviridae	Cp220virus	Campylobacter_virus_IBB35	207	Proteobacteria	Epsilonproteobacteria	Campylobacterales	Campylobacteraceae	Campylobacter	undef
Putative uncharacterized protein	Unknown	H6SU79	0.751	1006972	Myoviridae	Cp220virus	Campylobacter_virus_IBB35	207	Proteobacteria	Epsilonproteobacteria	Campylobacterales	Campylobacteraceae	Campylobacter	undef
Putative uncharacterized protein	Unknown	H6SUL7	1.61	1006972	Myoviridae	Cp220virus	Campylobacter_virus_IBB35	207	Proteobacteria	Epsilonproteobacteria	Campylobacterales	Campylobacteraceae	Campylobacter	undef
Putative uncharacterized protein	Unknown	H6SUN0	3.356	1006972	Myoviridae	Cp220virus	Campylobacter_virus_IBB35	207	Proteobacteria	Epsilonproteobacteria	Campylobacterales	Campylobacteraceae	Campylobacter	undef
Putative uncharacterized protein	Unknown	H6SUI2	7.936	1006972	Myoviridae	Cp220virus	Campylobacter_virus_IBB35	207	Proteobacteria	Epsilonproteobacteria	Campylobacterales	Campylobacteraceae	Campylobacter	undef
Hef60	Unknown	F4YA83	5.748	934027	Myoviridae	Cp8virus	Campylobacter_virus_NCTC12673	166	Proteobacteria	Epsilonproteobacteria	Campylobacterales	Campylobacteraceae	Campylobacter	Campylobacter_jejuni
Putative uncharacterized protein	Unknown	F4YAD8	8.957	934027	Myoviridae	Cp8virus	Campylobacter_virus_NCTC12673	166	Proteobacteria	Epsilonproteobacteria	Campylobacterales	Campylobacteraceae	Campylobacter	Campylobacter_jejuni
Putative lipoprotein	attachment and penetration	K4JSL9	6.047	1211640	Siphoviridae	undef	Caulobacter_phage_CcrColossus	448	Proteobacteria	Alphaproteobacteria	Caulobacterales	Caulobacteraceae	Caulobacter	Caulobacter_vibrioides
Putative lectin-like domain protein	attachment and penetration	K4JS82	9.664	1211640	Siphoviridae	undef	Caulobacter_phage_CcrColossus	448	Proteobacteria	Alphaproteobacteria	Caulobacterales	Caulobacteraceae	Caulobacter	Caulobacter_vibrioides
Putative tail tape measure protein	attachment and penetration	K4JVV0	12.043	1211640	Siphoviridae	undef	Caulobacter_phage_CcrColossus	448	Proteobacteria	Alphaproteobacteria	Caulobacterales	Caulobacteraceae	Caulobacter	Caulobacter_vibrioides
Uncharacterized protein	Unknown	A0A067XR00	0.475	1357714	Myoviridae	undef	Caulobacter_phage_Cr30	286	Proteobacteria	Alphaproteobacteria	Caulobacterales	Caulobacteraceae	Caulobacter	Caulobacter_vibrioides
Uncharacterized protein	Unknown	A0A067XRJ1	2.828	1357714	Myoviridae	undef	Caulobacter_phage_Cr30	286	Proteobacteria	Alphaproteobacteria	Caulobacterales	Caulobacteraceae	Caulobacter	Caulobacter_vibrioides
Baseplate wedge protein	attachment and penetration	A0A067XQF5	4.617	1357714	Myoviridae	undef	Caulobacter_phage_Cr30	286	Proteobacteria	Alphaproteobacteria	Caulobacterales	Caulobacteraceae	Caulobacter	Caulobacter_vibrioides
Major capsid protein	attachment and penetration	A0A067XQK5	5.193	1357714	Myoviridae	undef	Caulobacter_phage_Cr30	286	Proteobacteria	Alphaproteobacteria	Caulobacterales	Caulobacteraceae	Caulobacter	Caulobacter_vibrioides
Structural protein	unknown	A0A067XQM9	5.929	1357714	Myoviridae	undef	Caulobacter_phage_Cr30	286	Proteobacteria	Alphaproteobacteria	Caulobacterales	Caulobacteraceae	Caulobacter	Caulobacter_vibrioides
Tail fiber protein	attachment and penetration	A0A0M3UKZ0	0.892	1701809	Podoviridae	undef	Caulobacter_phage_Percy	55	Proteobacteria	Alphaproteobacteria	Caulobacterales	Caulobacteraceae	Caulobacter	Caulobacter_sp.
Uncharacterized protein	Unknown	A0A0M4RDH8	3.355	1701809	Podoviridae	undef	Caulobacter_phage_Percy	55	Proteobacteria	Alphaproteobacteria	Caulobacterales	Caulobacteraceae	Caulobacter	Caulobacter_sp.
Uncharacterized protein	Unknown	A0A0M4S4X7	21.427	1701809	Podoviridae	undef	Caulobacter_phage_Percy	55	Proteobacteria	Alphaproteobacteria	Caulobacterales	Caulobacteraceae	Caulobacter	Caulobacter_sp.
Putative lectin-like domain protein	attachment and penetration	K4JQM9	4.573	1211641	Siphoviridae	Phicbkvirus	Caulobacter_virus_Karma	353	Proteobacteria	Alphaproteobacteria	Caulobacterales	Caulobacteraceae	Caulobacter	Caulobacter_vibrioides
Putative lectin-like domain protein	attachment and penetration	K4JPR1	4.573	1211642	Siphoviridae	Phicbkvirus	Caulobacter_virus_Magneto	347	Proteobacteria	Alphaproteobacteria	Caulobacterales	Caulobacteraceae	Caulobacter	Caulobacter_vibrioides
Glycine rich protein	attachment and penetration	K4JT54	7.073	1204537	Siphoviridae	Phicbkvirus	Caulobacter_virus_phiCbK	338	Proteobacteria	Alphaproteobacteria	Caulobacterales	Caulobacteraceae	Caulobacter	Caulobacter_vibrioides
Putative lectin-like domain protein	attachment and penetration	J3U9S0	7.073	1204537	Siphoviridae	Phicbkvirus	Caulobacter_virus_phiCbK	338	Proteobacteria	Alphaproteobacteria	Caulobacterales	Caulobacteraceae	Caulobacter	Caulobacter_vibrioides
Uncharacterized protein	Unknown	K4JR33	1.76	1211643	Siphoviridae	Phicbkvirus	Caulobacter_virus_Rogue	350	Proteobacteria	Alphaproteobacteria	Caulobacterales	Caulobacteraceae	Caulobacter	Caulobacter_vibrioides
Putative tail tape measure protein	attachment and penetration	K4JNJ2	4.92	1211643	Siphoviridae	Phicbkvirus	Caulobacter_virus_Rogue	350	Proteobacteria	Alphaproteobacteria	Caulobacterales	Caulobacteraceae	Caulobacter	Caulobacter_vibrioides
Putative lectin-like domain protein	attachment and penetration	K4JQK2	7.39	1211643	Siphoviridae	Phicbkvirus	Caulobacter_virus_Rogue	350	Proteobacteria	Alphaproteobacteria	Caulobacterales	Caulobacteraceae	Caulobacter	Caulobacter_vibrioides
Putative lectin-like domain protein	attachment and penetration	K4K730	4.573	1211644	Siphoviridae	Phicbkvirus	Caulobacter_virus_Swift	343	Proteobacteria	Alphaproteobacteria	Caulobacterales	Caulobacteraceae	Caulobacter	Caulobacter_vibrioides
Structural protein	unknown	S0A0Y9	0.577	1327992	Siphoviridae	Cbastvirus	Cellulophaga phage phi13:1	576	Bacteroidetes	Flavobacteriia	Flavobacteriales	Flavobacteriaceae	Cellulophaga	Cellulophaga_baltica
Structural protein	unknown	R9ZZX2	0.577	1327984	Siphoviridae	Cbastvirus	Cellulophaga phage phi19:2	595	Bacteroidetes	Flavobacteriia	Flavobacteriales	Flavobacteriaceae	Cellulophaga	Cellulophaga_baltica
Structural protein	unknown	S0A1K7	1.182	1327984	Siphoviridae	Cbastvirus	Cellulophaga phage phi19:2	595	Bacteroidetes	Flavobacteriia	Flavobacteriales	Flavobacteriaceae	Cellulophaga	Cellulophaga_baltica
Structural protein	unknown	S0A184	0.457	756279	Myoviridae	undef	Cellulophaga phage phi3:1	115	Bacteroidetes	Flavobacteriia	Flavobacteriales	Flavobacteriaceae	Cellulophaga	Cellulophaga_baltica
Structural protein	unknown	S0A107	0.457	1327999	Myoviridae	undef	Cellulophaga phage phi38:2	282	Bacteroidetes	Flavobacteriia	Flavobacteriales	Flavobacteriaceae	Cellulophaga	Cellulophaga_baltica
Structural protein	unknown	R9ZXA4	0.457	1327973	Myoviridae	undef	Cellulophaga phage phi3ST:2	80	Bacteroidetes	Flavobacteriia	Flavobacteriales	Flavobacteriaceae	Cellulophaga	Cellulophaga_baltica
Structural protein	unknown	M1PL16	0.457	756281	Myoviridae	undef	Cellulophaga phage phi47:1	159	Bacteroidetes	Flavobacteriia	Flavobacteriales	Flavobacteriaceae	Cellulophaga	Cellulophaga_baltica
Structural protein	unknown	S0A2J5	0.322	1327981	Siphoviridae	undef	Cellulophaga_phage_phi10:1	0	Bacteroidetes	Flavobacteriia	Flavobacteriales	Flavobacteriaceae	Cellulophaga	Cellulophaga_baltica
Structural protein	unknown	S0A1S1	7.482	1327981	Siphoviridae	undef	Cellulophaga_phage_phi10:1	0	Bacteroidetes	Flavobacteriia	Flavobacteriales	Flavobacteriaceae	Cellulophaga	Cellulophaga_baltica
Structural protein	unknown	R9ZZ95	7.9	1327969	Microviridae	undef	Cellulophaga_phage_phi12:2	0	Bacteroidetes	Flavobacteriia	Flavobacteriales	Flavobacteriaceae	Cellulophaga	Cellulophaga_baltica
Structural protein	unknown	S0A0G4	7.356	1327987	Microviridae	undef	Cellulophaga_phage_phi12a:1	0	Bacteroidetes	Flavobacteriia	Flavobacteriales	Flavobacteriaceae	Cellulophaga	Cellulophaga_baltica
Structural protein	unknown	S0A466	9.894	1327997	Microviridae	undef	Cellulophaga_phage_phi12a:1	0	Bacteroidetes	Flavobacteriia	Flavobacteriales	Flavobacteriaceae	Cellulophaga	Cellulophaga_baltica
Structural protein	unknown	S0A2C4	6.114	1328030	Podoviridae	undef	Cellulophaga_phage_phi13:2	0	Bacteroidetes	Flavobacteriia	Flavobacteriales	Flavobacteriaceae	Cellulophaga	Cellulophaga_baltica
Structural protein	unknown	S0A2C3	2.163	1327990	Podoviridae	undef	Cellulophaga_phage_phi14:2	0	Bacteroidetes	Flavobacteriia	Flavobacteriales	Flavobacteriaceae	Cellulophaga	Cellulophaga_baltica
Structural protein	unknown	S0A401	4.676	1327990	Podoviridae	undef	Cellulophaga_phage_phi14:2	0	Bacteroidetes	Flavobacteriia	Flavobacteriales	Flavobacteriaceae	Cellulophaga	Cellulophaga_baltica
Structural protein	unknown	S0A2C8	4.702	1327990	Podoviridae	undef	Cellulophaga_phage_phi14:2	0	Bacteroidetes	Flavobacteriia	Flavobacteriales	Flavobacteriaceae	Cellulophaga	Cellulophaga_baltica
Structural protein	unknown	R9ZZ34	0.335	1327983	Podoviridae	undef	Cellulophaga_phage_phi18:3	0	Bacteroidetes	Flavobacteriia	Flavobacteriales	Flavobacteriaceae	Cellulophaga	Cellulophaga_baltica
Structural protein	unknown	S0A2D1	6.114	1327983	Podoviridae	undef	Cellulophaga_phage_phi18:3	0	Bacteroidetes	Flavobacteriia	Flavobacteriales	Flavobacteriaceae	Cellulophaga	Cellulophaga_baltica
Structural protein	unknown	R9ZYZ5	0.183	1327971	Podoviridae	undef	Cellulophaga_phage_phi19:3	0	Bacteroidetes	Flavobacteriia	Flavobacteriales	Flavobacteriaceae	Cellulophaga	Cellulophaga_baltica
Structural protein	unknown	R9ZYG9	6.114	1327971	Podoviridae	undef	Cellulophaga_phage_phi19:3	0	Bacteroidetes	Flavobacteriia	Flavobacteriales	Flavobacteriaceae	Cellulophaga	Cellulophaga_baltica
Structural protein	unknown	R9ZWK3	7.31	1327971	Podoviridae	undef	Cellulophaga_phage_phi19:3	0	Bacteroidetes	Flavobacteriia	Flavobacteriales	Flavobacteriaceae	Cellulophaga	Cellulophaga_baltica
Structural protein	unknown	S0A2V8	2.965	1327993	Siphoviridae	undef	Cellulophaga_phage_phi39:1	0	Bacteroidetes	Flavobacteriia	Flavobacteriales	Flavobacteriaceae	Cellulophaga	Cellulophaga_baltica
SGNH hydrolase	release	R9ZZU9	2.434	1327974	Siphoviridae	undef	Cellulophaga_phage_phi46:1	0	Bacteroidetes	Flavobacteriia	Flavobacteriales	Flavobacteriaceae	Cellulophaga	Cellulophaga_baltica
Structural protein	unknown	S0A1Z5	0.322	1327985	Podoviridae	undef	Cellulophaga_phage_phi46:3	0	Bacteroidetes	Flavobacteriia	Flavobacteriales	Flavobacteriaceae	Cellulophaga	Cellulophaga_baltica
Structural protein	unknown	S0A0F8	6.114	1327985	Podoviridae	undef	Cellulophaga_phage_phi46:3	0	Bacteroidetes	Flavobacteriia	Flavobacteriales	Flavobacteriaceae	Cellulophaga	Cellulophaga_baltica
Structural protein	unknown	S0A1X0	9.894	1328028	Microviridae	undef	Cellulophaga_phage_phi48:1	0	Bacteroidetes	Flavobacteriia	Flavobacteriales	Flavobacteriaceae	Cellulophaga	Cellulophaga_baltica
Structural protein	unknown	M4PNT0	0.457	756280	Myoviridae	undef	Cellulophaga_phage_phiSM	59	Bacteroidetes	Flavobacteriia	Flavobacteriales	Flavobacteriaceae	Cellulophaga	Cellulophaga_sp._MM#3
Uncharacterized protein	Unknown	S0A0L1	0.03	1327976	Siphoviridae	Cba181virus	Cellulophaga_virus_Cba12:1	0	Bacteroidetes	Flavobacteriia	Flavobacteriales	Flavobacteriaceae	Cellulophaga	Cellulophaga_baltica
Uncharacterized protein	Unknown	S0A124	0.03	1327979	Siphoviridae	Cba181virus	Cellulophaga_virus_Cba12:3	0	Bacteroidetes	Flavobacteriia	Flavobacteriales	Flavobacteriaceae	Cellulophaga	Cellulophaga_baltica
Phage tail protein	attachment and penetration	R9ZY24	0.384	1327976	Siphoviridae	Cba181virus	Cellulophaga_virus_Cba121	64	Bacteroidetes	Flavobacteriia	Flavobacteriales	Flavobacteriaceae	Cellulophaga	Cellulophaga_baltica
Phage tail protein	attachment and penetration	R9ZYI7	0.384	1327979	Siphoviridae	Cba181virus	Cellulophaga_virus_Cba121	64	Bacteroidetes	Flavobacteriia	Flavobacteriales	Flavobacteriaceae	Cellulophaga	Cellulophaga_baltica
Putative phage tail fiber	attachment and penetration	S0A280	0.911	1327980	Siphoviridae	Cba181virus	Cellulophaga_virus_Cba171	65	Bacteroidetes	Flavobacteriia	Flavobacteriales	Flavobacteriaceae	Cellulophaga	Cellulophaga_baltica
Phage tail protein	attachment and penetration	S0A1H0	1.455	1327980	Siphoviridae	Cba181virus	Cellulophaga_virus_Cba171	65	Bacteroidetes	Flavobacteriia	Flavobacteriales	Flavobacteriaceae	Cellulophaga	Cellulophaga_baltica
Structural protein	unknown	R9ZWK2	1.553	1327972	Podoviridae	Cba41virus	Cellulophaga_virus_Cba172	198	Bacteroidetes	Flavobacteriia	Flavobacteriales	Flavobacteriaceae	Cellulophaga	Cellulophaga_baltica
Structural protein	unknown	R9ZWV1	2.619	1327972	Podoviridae	Cba41virus	Cellulophaga_virus_Cba172	198	Bacteroidetes	Flavobacteriia	Flavobacteriales	Flavobacteriaceae	Cellulophaga	Cellulophaga_baltica
Structural protein	unknown	R9ZZB2	3.248	1327972	Podoviridae	Cba41virus	Cellulophaga_virus_Cba172	198	Bacteroidetes	Flavobacteriia	Flavobacteriales	Flavobacteriaceae	Cellulophaga	Cellulophaga_baltica
Structural protein	unknown	R9ZWK8	6.847	1327972	Podoviridae	Cba41virus	Cellulophaga_virus_Cba172	198	Bacteroidetes	Flavobacteriia	Flavobacteriales	Flavobacteriaceae	Cellulophaga	Cellulophaga_baltica
Uncharacterized protein	Unknown	R9ZYS3	0.03	1327982	Siphoviridae	Cba181virus	Cellulophaga_virus_Cba18:1	0	Bacteroidetes	Flavobacteriia	Flavobacteriales	Flavobacteriaceae	Cellulophaga	Cellulophaga_baltica
Uncharacterized protein	Unknown	S0A4N6	0.03	1327995	Siphoviridae	Cba181virus	Cellulophaga_virus_Cba18:2	0	Bacteroidetes	Flavobacteriia	Flavobacteriales	Flavobacteriaceae	Cellulophaga	Cellulophaga_baltica
Putative phage tail fiber	attachment and penetration	R9ZYR2	1.331	1327982	Siphoviridae	Cba181virus	Cellulophaga_virus_Cba181	65	Bacteroidetes	Flavobacteriia	Flavobacteriales	Flavobacteriaceae	Cellulophaga	Cellulophaga_baltica
Putative phage tail fiber	attachment and penetration	S0A4M9	1.331	1327995	Siphoviridae	Cba181virus	Cellulophaga_virus_Cba181	65	Bacteroidetes	Flavobacteriia	Flavobacteriales	Flavobacteriaceae	Cellulophaga	Cellulophaga_baltica
Structural protein	unknown	S0A572	1.553	1328029	Podoviridae	Cba41virus	Cellulophaga_virus_Cba41	197	Bacteroidetes	Flavobacteriia	Flavobacteriales	Flavobacteriaceae	Cellulophaga	Cellulophaga_baltica
Structural protein	unknown	S0A3R0	2.619	1328029	Podoviridae	Cba41virus	Cellulophaga_virus_Cba41	197	Bacteroidetes	Flavobacteriia	Flavobacteriales	Flavobacteriaceae	Cellulophaga	Cellulophaga_baltica
Structural protein	unknown	S0A231	3.203	1328029	Podoviridae	Cba41virus	Cellulophaga_virus_Cba41	197	Bacteroidetes	Flavobacteriia	Flavobacteriales	Flavobacteriaceae	Cellulophaga	Cellulophaga_baltica
Structural protein	unknown	S0A582	5.197	1328029	Podoviridae	Cba41virus	Cellulophaga_virus_Cba41	197	Bacteroidetes	Flavobacteriia	Flavobacteriales	Flavobacteriaceae	Cellulophaga	Cellulophaga_baltica
Structural protein	unknown	R9ZXB1	0.577	756282	Siphoviridae	Cbastvirus	Cellulophaga_virus_phi_ST	0	Bacteroidetes	Flavobacteriia	Flavobacteriales	Flavobacteriaceae	Cellulophaga	Cellulophaga_sp._MM#3
Structural protein	unknown	M4SNC0	1.182	756282	Siphoviridae	Cbastvirus	Cellulophaga_virus_phiST	0	Bacteroidetes	Flavobacteriia	Flavobacteriales	Flavobacteriaceae	Cellulophaga	Cellulophaga_sp._MM#3
Uncharacterized protein	Unknown	R9ZZW6	0.06	1327984	Siphoviridae	Cbastvirus	Cellulophaga_virus_ST	104	Bacteroidetes	Flavobacteriia	Flavobacteriales	Flavobacteriaceae	Cellulophaga	Cellulophaga_baltica
Uncharacterized protein	Unknown	M4SLC3	0.06	756282	Siphoviridae	Cbastvirus	Cellulophaga_virus_ST	104	Bacteroidetes	Flavobacteriia	Flavobacteriales	Flavobacteriaceae	Cellulophaga	Cellulophaga_sp._MM#3
Uncharacterized protein	Unknown	S0A0Y4	0.06	1327992	Siphoviridae	Cbastvirus	Cellulophaga_virus_ST	104	Bacteroidetes	Flavobacteriia	Flavobacteriales	Flavobacteriaceae	Cellulophaga	Cellulophaga_baltica
Uncharacterized protein	Unknown	M4T1V1	0.577	756282	Siphoviridae	Cbastvirus	Cellulophaga_virus_ST	104	Bacteroidetes	Flavobacteriia	Flavobacteriales	Flavobacteriaceae	Cellulophaga	Cellulophaga_sp._MM#3
Structural protein	unknown	S0A2L7	1.182	1327992	Siphoviridae	Cbastvirus	Cellulophaga_virus_ST	104	Bacteroidetes	Flavobacteriia	Flavobacteriales	Flavobacteriaceae	Cellulophaga	Cellulophaga_baltica
Minor CP 2	attachment and penetration	A0A186YBP6	5.196	1676182	Microviridae	undef	Chimpanzee_faeces_associated_microphage_2	5	undef	undef	undef	undef	undef	undef
Putative portal protein	attachment and penetration	A0A0R6CMJ0	0.576	1622234	Podoviridae	undef	Citrobacter_phage_CVT22	83	Proteobacteria	Gammaproteobacteria	Enterobacterales	Enterobacteriaceae	Citrobacter	Citrobacter_sp._TM1552
Uncharacterized protein	Unknown	A0A0K0QS24	0.628	1673887	Myoviridae	T4virus	Citrobacter_phage_IME-CF2	263	Proteobacteria	Gammaproteobacteria	Enterobacterales	Enterobacteriaceae	Citrobacter	Citrobacter_freundii
Tail fibers	attachment and penetration	A0A0K0QTD1	0.942	1673887	Myoviridae	T4virus	Citrobacter_phage_IME-CF2	263	Proteobacteria	Gammaproteobacteria	Enterobacterales	Enterobacteriaceae	Citrobacter	Citrobacter_freundii
Baseplate tail tube cap	attachment and penetration	A0A0K0QS45	2.178	1673887	Myoviridae	T4virus	Citrobacter_phage_IME-CF2	263	Proteobacteria	Gammaproteobacteria	Enterobacterales	Enterobacteriaceae	Citrobacter	Citrobacter_freundii
Uncharacterized protein	Unknown	A0A0M5M3J0	0.628	1701810	Myoviridae	T4virus	Citrobacter_phage_Margaery	280	Proteobacteria	Gammaproteobacteria	Enterobacterales	Enterobacteriaceae	Citrobacter	Citrobacter_sp.
Tail-tube assembly protein	attachment and penetration	A0A0M4S555	2.254	1701810	Myoviridae	T4virus	Citrobacter_phage_Margaery	280	Proteobacteria	Gammaproteobacteria	Enterobacterales	Enterobacteriaceae	Citrobacter	Citrobacter_sp.
Long tail fiber proximal subunit	attachment and penetration	A0A0M5M1E1	6.508	1701810	Myoviridae	T4virus	Citrobacter_phage_Margaery	280	Proteobacteria	Gammaproteobacteria	Enterobacterales	Enterobacteriaceae	Citrobacter	Citrobacter_sp.
Uncharacterized protein	Unknown	A0A0K1LNE3	0.72	1675602	Myoviridae	undef	Citrobacter_phage_Merlin	303	Proteobacteria	Gammaproteobacteria	Enterobacterales	Enterobacteriaceae	Citrobacter	Citrobacter_freundii
Fibritin neck whiskers	assembly	A0A0K1LNU5	5.269	1675602	Myoviridae	undef	Citrobacter_phage_Merlin	303	Proteobacteria	Gammaproteobacteria	Enterobacterales	Enterobacteriaceae	Citrobacter	Citrobacter_freundii
Putative lipoprotein	attachment and penetration	A0A0K1LNM4	13.353	1675602	Myoviridae	undef	Citrobacter_phage_Merlin	303	Proteobacteria	Gammaproteobacteria	Enterobacterales	Enterobacteriaceae	Citrobacter	Citrobacter_freundii
Tail length tape-measure protein	attachment and penetration	A0A0K1LPA2	3.733	1675603	Myoviridae	undef	Citrobacter_phage_Michonne	143	Proteobacteria	Gammaproteobacteria	Enterobacterales	Enterobacteriaceae	Citrobacter	Citrobacter_freundii
Tail fiber protein	attachment and penetration	A0A0K1LNL9	5.383	1675603	Myoviridae	undef	Citrobacter_phage_Michonne	143	Proteobacteria	Gammaproteobacteria	Enterobacterales	Enterobacteriaceae	Citrobacter	Citrobacter_freundii
Uncharacterized protein	Unknown	A0A076YPD5	0.628	1527524	Myoviridae	T4virus	Citrobacter_phage_Miller	277	Proteobacteria	Gammaproteobacteria	Enterobacterales	Enterobacteriaceae	Citrobacter	undef
Large distal tail fiber subunit	unknown	A0A076YIH3	0.942	1527524	Myoviridae	T4virus	Citrobacter_phage_Miller	277	Proteobacteria	Gammaproteobacteria	Enterobacterales	Enterobacteriaceae	Citrobacter	undef
Tape measure protein	attachment and penetration	A0A0A0RVQ8	3.733	1540094	Myoviridae	undef	Citrobacter_phage_Moogle	126	Proteobacteria	Gammaproteobacteria	Enterobacterales	Enterobacteriaceae	Citrobacter	Citrobacter_freundii
Baseplate wedge subunit and tail pin	attachment and penetration	A0A0A0RQ64	5.129	1540094	Myoviridae	undef	Citrobacter_phage_Moogle	126	Proteobacteria	Gammaproteobacteria	Enterobacterales	Enterobacteriaceae	Citrobacter	Citrobacter_freundii
Long tail fiber distal hinge connector	attachment and penetration	A0A0A0YR63	0.122	1540095	Myoviridae	undef	Citrobacter_phage_Moon	298	Proteobacteria	Gammaproteobacteria	Enterobacterales	Enterobacteriaceae	Citrobacter	Citrobacter_freundii
Fibritin neck whiskers	assembly	A0A0A0YVK5	9.484	1540095	Myoviridae	undef	Citrobacter_phage_Moon	298	Proteobacteria	Gammaproteobacteria	Enterobacterales	Enterobacteriaceae	Citrobacter	Citrobacter_freundii
Putative lipoprotein	attachment and penetration	A0A0A0YP81	11.35	1540095	Myoviridae	undef	Citrobacter_phage_Moon	298	Proteobacteria	Gammaproteobacteria	Enterobacterales	Enterobacteriaceae	Citrobacter	Citrobacter_freundii
Tail fiber protein	attachment and penetration	A0A0E3JTQ3	1.534	1610508	Podoviridae	undef	Citrobacter_phage_phiCFP-1	43	Proteobacteria	Gammaproteobacteria	Enterobacterales	Enterobacteriaceae	Citrobacter	Citrobacter_freundii
Uncharacterized protein	Unknown	A0A172JG26	7.818	1805464	Podoviridae	T7virus	Citrobacter_phage_SH1	53	Proteobacteria	Gammaproteobacteria	Enterobacterales	Enterobacteriaceae	Citrobacter	Citrobacter_freundii
Tail fiber protein	attachment and penetration	A0A172JG79	6.965	1805465	Podoviridae	T7virus	Citrobacter_phage_SH2	53	Proteobacteria	Gammaproteobacteria	Enterobacterales	Enterobacteriaceae	Citrobacter	Citrobacter_freundii
Tail fiber protein	attachment and penetration	A0A0A0YQL9	3.117	1540096	Siphoviridae	undef	Citrobacter_phage_Stevie	90	Proteobacteria	Gammaproteobacteria	Enterobacterales	Enterobacteriaceae	Citrobacter	Citrobacter_freundii
Single-strand DNA-binding protein	replication of phage DNA and synthesis of protein	A0A0A0YVW8	15.59	1540096	Siphoviridae	undef	Citrobacter_phage_Stevie	90	Proteobacteria	Gammaproteobacteria	Enterobacterales	Enterobacteriaceae	Citrobacter	Citrobacter_freundii
Uncharacterized protein	Unknown	A0A1B1IXF0	0.628	1871313	Myoviridae	T4virus	Citrobacter_phage_vB_CfrM_CfP1	273	Proteobacteria	Gammaproteobacteria	Enterobacterales	Enterobacteriaceae	Citrobacter	undef
Putative SGNH hydrolase	Release	D0U203	1.638	686439	Siphoviridae	undef	Clavibacter_phage_CMP1	74	Actinobacteria	Actinobacteria	Micrococcales	Microbacteriaceae	Clavibacter	Clavibacter_michiganensis
Putative uncharacterized protein	Unknown	D0U215	1.684	686439	Siphoviridae	undef	Clavibacter_phage_CMP1	74	Actinobacteria	Actinobacteria	Micrococcales	Microbacteriaceae	Clavibacter	Clavibacter_michiganensis
Uncharacterized protein	Unknown	X5JB43	0.603	1411095	Myoviridae	undef	Clostridium_phage_CDMH1	84	Firmicutes	Clostridia	Clostridiales	Peptostreptococcaceae	Clostridioides	Clostridioides_difficile
Putative ATP-dependent DNA helicase	replication of phage DNA and synthesis of protein	Q331U3	0.584	12336	Myoviridae	undef	Clostridium_phage_c-st	198	Firmicutes	Clostridia	Clostridiales	Clostridiaceae	Clostridium	Clostridium_botulinum
Main hemagglutinin component HA-33	Unknown	Q332E2	1.902	12336	Myoviridae	undef	Clostridium_phage_c-st	198	Firmicutes	Clostridia	Clostridiales	Clostridiaceae	Clostridium	Clostridium_botulinum
NTNH	Unknown	Q9ZX77	3.263	29342	Myoviridae	undef	Clostridium_phage_c-st	198	Firmicutes	Clostridia	Clostridiales	Clostridiaceae	Clostridium	Clostridium_botulinum
Botulinum neurotoxin type C1 nontoxic-nonhemagglutinin component	Unknown	Q332E1	3.263	12336	Myoviridae	undef	Clostridium_phage_c-st	198	Firmicutes	Clostridia	Clostridiales	Clostridiaceae	Clostridium	Clostridium_botulinum
Lower collar protein	attachment and penetration	G9J3I4	5.493	1128071	Podoviridae	undef	Clostridium_phage_phi24R	22	Firmicutes	Clostridia	Clostridiales	Clostridiaceae	Clostridium	Clostridium_perfringens
Tail fiber protein	attachment and penetration	A0A0A8WET9	3.052	1582151	Siphoviridae	undef	Clostridium_phage_phiCD146	52	Firmicutes	Clostridia	Clostridiales	Peptostreptococcaceae	Clostridioides	Clostridioides_difficile
Putative DNA methylase N-4/N-6 domain protein	replication of phage DNA and synthesis of protein	A0A0A8WIQ4	0.003	1582152	Myoviridae	undef	Clostridium_phage_phiCD211	190	Firmicutes	Clostridia	Clostridiales	Peptostreptococcaceae	Clostridioides	Clostridioides_difficile
Putative phage protein	Unknown	A0A0A8WEY5	0.817	1582152	Myoviridae	undef	Clostridium_phage_phiCD211	190	Firmicutes	Clostridia	Clostridiales	Peptostreptococcaceae	Clostridioides	Clostridioides_difficile
Tail fiber protein	attachment and penetration	A0A0A8WJ53	3.966	1582149	Siphoviridae	undef	Clostridium_phage_phiCD24-1	63	Firmicutes	Clostridia	Clostridiales	Peptostreptococcaceae	Clostridioides	Clostridioides_difficile
Tail fiber protein	attachment and penetration	F6K8M0	3.052	1032362	Siphoviridae	undef	Clostridium_phage_phiCD38-2	55	Firmicutes	Clostridia	Clostridiales	Peptostreptococcaceae	Clostridioides	Clostridioides_difficile
Putative phage tail tape measure protein	attachment and penetration	A0A0A8WJN8	9.927	1582154	Myoviridae	undef	Clostridium_phage_phiCD505	76	Firmicutes	Clostridia	Clostridiales	Peptostreptococcaceae	Clostridioides	Clostridioides_difficile
Putative phage tail tape measure protein	attachment and penetration	E2ELJ5	1.566	864178	Siphoviridae	undef	Clostridium_phage_phiCD6356	59	Firmicutes	Clostridia	Clostridiales	Peptostreptococcaceae	Clostridioides	Clostridioides_difficile
Predicted hydrolase	Release	F8UBD1	3.814	1042122	Siphoviridae	undef	Clostridium_phage_phiCP13O	55	Firmicutes	Clostridia	Clostridiales	Clostridiaceae	Clostridium	Clostridium_perfringens
Hydrolase-like protein	release	F2VHX8	1.198	673376	Siphoviridae	undef	Clostridium_phage_phiCP26F	49	Firmicutes	Clostridia	Clostridiales	Clostridiaceae	Clostridium	Clostridium_perfringens
Predicted hydrolase	Release	F8UBN2	1.198	1042124	Siphoviridae	undef	Clostridium_phage_phiCP26F	49	Firmicutes	Clostridia	Clostridiales	Clostridiaceae	Clostridium	Clostridium_perfringens
Predicted hydrolase	Release	F8UBI3	3.814	1042123	Siphoviridae	undef	Clostridium_phage_phiCP34O	52	Firmicutes	Clostridia	Clostridiales	Clostridiaceae	Clostridium	Clostridium_perfringens
Endopeptidase-endolysin	Release	B6CXF5	1.198	541865	Siphoviridae	undef	Clostridium_phage_phiCP39-O	62	Firmicutes	Clostridia	Clostridiales	Clostridiaceae	Clostridium	Clostridium_perfringens
Tail protein	attachment and penetration	I3PV23	9.808	1162304	Podoviridae	undef	Clostridium_phage_phiCP7R	26	Firmicutes	Clostridia	Clostridiales	Clostridiaceae	Clostridium	Clostridium_perfringens
Tail protein	attachment and penetration	I3PV49	9.262	1162305	Podoviridae	undef	Clostridium_phage_phiCPV4	28	Firmicutes	Clostridia	Clostridiales	Clostridiaceae	Clostridium	Clostridium_perfringens
Hypothetical phage structural protein	Unknown	D9ZNF0	0.806	871584	Siphoviridae	undef	Clostridium_phage_phiCTP1	86	Firmicutes	Clostridia	Clostridiales	Clostridiaceae	Clostridium	Clostridium_tyrobutyricum
Putative tape measure protein	attachment and penetration	D9ZNE6	2.846	871584	Siphoviridae	undef	Clostridium_phage_phiCTP1	86	Firmicutes	Clostridia	Clostridiales	Clostridiaceae	Clostridium	Clostridium_tyrobutyricum
Putative phage cell wall hydrolase	Release	A0A0A8WIF2	2.683	1582156	Myoviridae	undef	Clostridium_phage_phiMMP01	81	Firmicutes	Clostridia	Clostridiales	Peptostreptococcaceae	Clostridioides	Clostridioides_difficile
Uncharacterized protein	Unknown	J9QD15	3.448	1204534	Myoviridae	undef	Clostridium_phage_phiMMP02	76	Firmicutes	Clostridia	Clostridiales	Peptostreptococcaceae	Clostridioides	Clostridioides_difficile
Tail tape measure	attachment and penetration	J9QEB7	7.955	1204534	Myoviridae	undef	Clostridium_phage_phiMMP02	76	Firmicutes	Clostridia	Clostridiales	Peptostreptococcaceae	Clostridioides	Clostridioides_difficile
Putative phage cell wall hydrolase	Release	A0A0A8WJ93	2.683	1582157	Myoviridae	undef	Clostridium_phage_phiMMP03	93	Firmicutes	Clostridia	Clostridiales	Peptostreptococcaceae	Clostridioides	Clostridioides_difficile
Tail protein	attachment and penetration	I3PV78	7.312	1162306	Podoviridae	undef	Clostridium_phage_phiZP2	27	Firmicutes	Clostridia	Clostridiales	Clostridiaceae	Clostridium	Clostridium_perfringens
Uncharacterized protein	Unknown	M9Q2I5	7.079	1305708	Siphoviridae	undef	Clostridium_phage_vB_CpeS-CP51	50	Firmicutes	Clostridia	Clostridiales	Clostridiaceae	Clostridium	Clostridium_perfringens
Putative phage tail tape measure protein	attachment and penetration	B6SBU0	10.002	559189	Myoviridae	Cd119virus	Clostridium_virus_phiCD27	75	Firmicutes	Clostridia	Clostridiales	Peptostreptococcaceae	Clostridioides	Clostridioides_difficile
Gp39	replication of phage DNA and synthesis of protein	Q3V5F6	40.757	28358	Siphoviridae	undef	Corynebacterium_phage_BFK20	54	Actinobacteria	Actinobacteria	Corynebacteriales	Corynebacteriaceae	Corynebacterium	[Brevibacterium]_flavum
Uncharacterized protein	Unknown	I6S2U2	0.652	1176422	Siphoviridae	undef	Croceibacter_phage_P2559S	68	Bacteroidetes	Flavobacteriia	Flavobacteriales	Flavobacteriaceae	Croceibacter	Croceibacter_atlanticus
Uncharacterized protein	Unknown	W8CQR0	3.172	1327037	Siphoviridae	undef	Croceibacter_phage_P2559Y	51	Bacteroidetes	Flavobacteriia	Flavobacteriales	Flavobacteriaceae	Croceibacter	Croceibacter_atlanticus
Putative tail fiber protein	attachment and penetration	R4IG47	0.79	1195085	Myoviridae	undef	Cronobacter_phage_CR5	231	Proteobacteria	Gammaproteobacteria	Enterobacterales	Enterobacteriaceae	Cronobacter	Cronobacter_sakazakii
Uncharacterized protein	Unknown	R4IFF3	1.544	1195085	Myoviridae	undef	Cronobacter_phage_CR5	231	Proteobacteria	Gammaproteobacteria	Enterobacterales	Enterobacteriaceae	Cronobacter	Cronobacter_sakazakii
Uncharacterized protein	Unknown	R4II35	6.723	1195085	Myoviridae	undef	Cronobacter_phage_CR5	231	Proteobacteria	Gammaproteobacteria	Enterobacterales	Enterobacteriaceae	Cronobacter	Cronobacter_sakazakii
Uncharacterized protein	Unknown	R4IFN6	13.013	1195085	Myoviridae	undef	Cronobacter_phage_CR5	231	Proteobacteria	Gammaproteobacteria	Enterobacterales	Enterobacteriaceae	Cronobacter	Cronobacter_sakazakii
Uncharacterized protein	Unknown	R4IFA0	18.032	1195085	Myoviridae	undef	Cronobacter_phage_CR5	231	Proteobacteria	Gammaproteobacteria	Enterobacterales	Enterobacteriaceae	Cronobacter	Cronobacter_sakazakii
Uncharacterized protein	Unknown	R4II08	32.711	1195085	Myoviridae	undef	Cronobacter_phage_CR5	231	Proteobacteria	Gammaproteobacteria	Enterobacterales	Enterobacteriaceae	Cronobacter	Cronobacter_sakazakii
Uncharacterized protein	Unknown	A0A0K8IWM3	4.72	1712539	Podoviridae	undef	Cronobacter_phage_Dev-CD-23823	48	Proteobacteria	Gammaproteobacteria	Enterobacterales	Enterobacteriaceae	Cronobacter	undef
Uncharacterized protein	Unknown	F1C594	2.213	984175	Siphoviridae	undef	Cronobacter_phage_ENT39118	38	Proteobacteria	Gammaproteobacteria	Enterobacterales	Enterobacteriaceae	Cronobacter	Cronobacter_sakazakii
Tail fiber protein	attachment and penetration	F1C569	2.432	984175	Siphoviridae	undef	Cronobacter_phage_ENT39118	38	Proteobacteria	Gammaproteobacteria	Enterobacterales	Enterobacteriaceae	Cronobacter	Cronobacter_sakazakii
Putative tail protein	attachment and penetration	F1C5E9	0.477	984186	Myoviridae	undef	Cronobacter_phage_ENT47670	46	Proteobacteria	Gammaproteobacteria	Enterobacterales	Enterobacteriaceae	Cronobacter	Cronobacter_sakazakii
Replication protein	replication of phage DNA and synthesis of protein	F1C5C3	1.986	984186	Myoviridae	undef	Cronobacter_phage_ENT47670	46	Proteobacteria	Gammaproteobacteria	Enterobacterales	Enterobacteriaceae	Cronobacter	Cronobacter_sakazakii
Uncharacterized protein	Unknown	A0A0K1YB89	0.754	1684115	Myoviridae	undef	Cronobacter_phage_PBES_02	270	Proteobacteria	Gammaproteobacteria	Enterobacterales	Enterobacteriaceae	Cronobacter	Cronobacter_sp.
Uncharacterized protein	Unknown	A0A0K1YAT3	3.386	1684115	Myoviridae	undef	Cronobacter_phage_PBES_02	270	Proteobacteria	Gammaproteobacteria	Enterobacterales	Enterobacteriaceae	Cronobacter	Cronobacter_sp.
Putative tail tape measure protein	attachment and penetration	I6PCW3	3.998	1168280	Siphoviridae	undef	Cronobacter_phage_phiES15	52	Proteobacteria	Gammaproteobacteria	Enterobacterales	Enterobacteriaceae	Cronobacter	Cronobacter_sakazakii
Putative large distal tail fiber subunit 2	attachment and penetration	A0A060AMH2	1.748	1327935	Myoviridae	undef	Cronobacter_phage_S13	268	Proteobacteria	Gammaproteobacteria	Enterobacterales	Enterobacteriaceae	Cronobacter	Cronobacter_sakazakii
Putative neck protein	Assembly	A0A060AH10	6.762	1327935	Myoviridae	undef	Cronobacter_phage_S13	268	Proteobacteria	Gammaproteobacteria	Enterobacterales	Enterobacteriaceae	Cronobacter	Cronobacter_sakazakii
Baseplate tail tube cap	attachment and penetration	K4FBE5	1.471	1141138	Myoviridae	T4virus	Cronobacter_phage_vB_CsaM_GAP161	275	Proteobacteria	Gammaproteobacteria	Enterobacterales	Enterobacteriaceae	Cronobacter	Cronobacter_sakazakii
Distal long tail fiber assembly catalyst	Assembly	K4F9Z5	1.786	1141138	Myoviridae	T4virus	Cronobacter_phage_vB_CsaM_GAP161	275	Proteobacteria	Gammaproteobacteria	Enterobacterales	Enterobacteriaceae	Cronobacter	Cronobacter_sakazakii
Long tail fiber proximal subunit	attachment and penetration	K4F7E7	1.878	1141138	Myoviridae	T4virus	Cronobacter_phage_vB_CsaM_GAP161	275	Proteobacteria	Gammaproteobacteria	Enterobacterales	Enterobacteriaceae	Cronobacter	Cronobacter_sakazakii
Putative tail fiber protein	attachment and penetration	K4FB45	0.402	1141136	Myoviridae	undef	Cronobacter_phage_vB_CsaM_GAP32	545	Proteobacteria	Gammaproteobacteria	Enterobacterales	Enterobacteriaceae	Cronobacter	Cronobacter_sakazakii
Uncharacterized protein	Unknown	K4F6T5	0.739	1141136	Myoviridae	undef	Cronobacter_phage_vB_CsaM_GAP32	545	Proteobacteria	Gammaproteobacteria	Enterobacterales	Enterobacteriaceae	Cronobacter	Cronobacter_sakazakii
Lysozyme	attachment and penetration	K4FB41	0.777	1141136	Myoviridae	undef	Cronobacter_phage_vB_CsaM_GAP32	545	Proteobacteria	Gammaproteobacteria	Enterobacterales	Enterobacteriaceae	Cronobacter	Cronobacter_sakazakii
Uncharacterized protein	Unknown	K4F7G7	1.182	1141136	Myoviridae	undef	Cronobacter_phage_vB_CsaM_GAP32	545	Proteobacteria	Gammaproteobacteria	Enterobacterales	Enterobacteriaceae	Cronobacter	Cronobacter_sakazakii
Uncharacterized protein	Unknown	K4F7V5	1.625	1141136	Myoviridae	undef	Cronobacter_phage_vB_CsaM_GAP32	545	Proteobacteria	Gammaproteobacteria	Enterobacterales	Enterobacteriaceae	Cronobacter	Cronobacter_sakazakii
Uncharacterized protein	Unknown	K4F6V8	1.947	1141136	Myoviridae	undef	Cronobacter_phage_vB_CsaM_GAP32	545	Proteobacteria	Gammaproteobacteria	Enterobacterales	Enterobacteriaceae	Cronobacter	Cronobacter_sakazakii
Uncharacterized protein	Unknown	K4F9I9	2.701	1141136	Myoviridae	undef	Cronobacter_phage_vB_CsaM_GAP32	545	Proteobacteria	Gammaproteobacteria	Enterobacterales	Enterobacteriaceae	Cronobacter	Cronobacter_sakazakii
Tail sheath monomer	attachment and penetration	K4F6R7	3.009	1141136	Myoviridae	undef	Cronobacter_phage_vB_CsaM_GAP32	545	Proteobacteria	Gammaproteobacteria	Enterobacterales	Enterobacteriaceae	Cronobacter	Cronobacter_sakazakii
Long tail fiber proximal subunit	attachment and penetration	K4F9K4	3.194	1141136	Myoviridae	undef	Cronobacter_phage_vB_CsaM_GAP32	545	Proteobacteria	Gammaproteobacteria	Enterobacterales	Enterobacteriaceae	Cronobacter	Cronobacter_sakazakii
Portal vertex protein of head	Assembly	K4F9K9	3.301	1141136	Myoviridae	undef	Cronobacter_phage_vB_CsaM_GAP32	545	Proteobacteria	Gammaproteobacteria	Enterobacterales	Enterobacteriaceae	Cronobacter	Cronobacter_sakazakii
Uncharacterized protein	Unknown	K4F604	4.2	1141136	Myoviridae	undef	Cronobacter_phage_vB_CsaM_GAP32	545	Proteobacteria	Gammaproteobacteria	Enterobacterales	Enterobacteriaceae	Cronobacter	Cronobacter_sakazakii
Uncharacterized protein	Unknown	K4F9R9	7.757	1141136	Myoviridae	undef	Cronobacter_phage_vB_CsaM_GAP32	545	Proteobacteria	Gammaproteobacteria	Enterobacterales	Enterobacteriaceae	Cronobacter	Cronobacter_sakazakii
Uncharacterized protein	Unknown	K4F7E5	0.584	1141137	Podoviridae	Phieco32virus	Cronobacter_phage_vB_CsaP_GAP52	115	Proteobacteria	Gammaproteobacteria	Enterobacterales	Enterobacteriaceae	Cronobacter	Cronobacter_sakazakii
Glutamine transaminase	Unknown	K4F9T6	1.255	1141137	Podoviridae	Phieco32virus	Cronobacter_phage_vB_CsaP_GAP52	115	Proteobacteria	Gammaproteobacteria	Enterobacterales	Enterobacteriaceae	Cronobacter	Cronobacter_sakazakii
Portal protein	Assembly	K4FBA4	5.155	1141137	Podoviridae	Phieco32virus	Cronobacter_phage_vB_CsaP_GAP52	115	Proteobacteria	Gammaproteobacteria	Enterobacterales	Enterobacteriaceae	Cronobacter	Cronobacter_sakazakii
Uncharacterized protein	Unknown	K4FBA8	5.443	1141137	Podoviridae	Phieco32virus	Cronobacter_phage_vB_CsaP_GAP52	115	Proteobacteria	Gammaproteobacteria	Enterobacterales	Enterobacteriaceae	Cronobacter	Cronobacter_sakazakii
Putative DNA injection protein	attachment and penetration	K4F9S4	17.529	1141137	Podoviridae	Phieco32virus	Cronobacter_phage_vB_CsaP_GAP52	115	Proteobacteria	Gammaproteobacteria	Enterobacterales	Enterobacteriaceae	Cronobacter	Cronobacter_sakazakii
Uncharacterized protein	Unknown	A0A096XUU3	5.612	1498011	Podoviridae	undef	Cronobacter_phage_vB_CsaP_Ss1	57	Proteobacteria	Gammaproteobacteria	Enterobacterales	Enterobacteriaceae	Cronobacter	Cronobacter_sakazakii
Uncharacterized protein	Unknown	A0A096XUU1	12.76	1498011	Podoviridae	undef	Cronobacter_phage_vB_CsaP_Ss1	57	Proteobacteria	Gammaproteobacteria	Enterobacterales	Enterobacteriaceae	Cronobacter	Cronobacter_sakazakii
Uncharacterized protein	Unknown	A0A096XUT9	18.311	1498011	Podoviridae	undef	Cronobacter_phage_vB_CsaP_Ss1	57	Proteobacteria	Gammaproteobacteria	Enterobacterales	Enterobacteriaceae	Cronobacter	Cronobacter_sakazakii
Uncharacterized protein	Unknown	K9S009	2.816	1264737	Podoviridae	Phikmvvirus	Cronobacter_phage_vB_CskP_GAP227	49	Proteobacteria	Gammaproteobacteria	Enterobacterales	Enterobacteriaceae	Cronobacter	Cronobacter_sakazakii
Uncharacterized protein	Unknown	I1TRF3	0.754	1162295	Myoviridae	Cr3virus	Cronobacter_virus_CR3	265	Proteobacteria	Gammaproteobacteria	Enterobacterales	Enterobacteriaceae	Cronobacter	Cronobacter_sakazakii
Uncharacterized protein	Unknown	I1TRN1	0.802	1162295	Myoviridae	Cr3virus	Cronobacter_virus_CR3	265	Proteobacteria	Gammaproteobacteria	Enterobacterales	Enterobacteriaceae	Cronobacter	Cronobacter_sakazakii
Uncharacterized protein	Unknown	I1TR83	1.5	1162295	Myoviridae	Cr3virus	Cronobacter_virus_CR3	265	Proteobacteria	Gammaproteobacteria	Enterobacterales	Enterobacteriaceae	Cronobacter	Cronobacter_sakazakii
Uncharacterized protein	Unknown	I1TR53	4.092	1162295	Myoviridae	Cr3virus	Cronobacter_virus_CR3	265	Proteobacteria	Gammaproteobacteria	Enterobacterales	Enterobacteriaceae	Cronobacter	Cronobacter_sakazakii
Uncharacterized protein	Unknown	A0A060ALS9	1.458	1327934	Myoviridae	Cr3virus	Cronobacter_virus_CR8	269	Proteobacteria	Gammaproteobacteria	Enterobacterales	Enterobacteriaceae	Cronobacter	Cronobacter_sakazakii
Uncharacterized protein	Unknown	A0A060ACJ9	1.852	1327934	Myoviridae	Cr3virus	Cronobacter_virus_CR8	269	Proteobacteria	Gammaproteobacteria	Enterobacterales	Enterobacteriaceae	Cronobacter	Cronobacter_sakazakii
Uncharacterized protein	Unknown	A0A060AG28	4.092	1327934	Myoviridae	Cr3virus	Cronobacter_virus_CR8	269	Proteobacteria	Gammaproteobacteria	Enterobacterales	Enterobacteriaceae	Cronobacter	Cronobacter_sakazakii
Single-stranded DNA binding protein	replication of phage DNA and synthesis of protein	G1CST7	15.802	1073767	Siphoviridae	T1virus	Cronobacter_virus_ESP29491	45	Proteobacteria	Gammaproteobacteria	Enterobacterales	Enterobacteriaceae	Cronobacter	Cronobacter_sakazakii
Uncharacterized protein	Unknown	K4F9B4	1.916	1141135	Myoviridae	Se1virus	Cronobacter_virus_GAP31	269	Proteobacteria	Gammaproteobacteria	Enterobacterales	Enterobacteriaceae	Cronobacter	Cronobacter_sakazakii
Uncharacterized protein	Unknown	K4F718	8.051	1141135	Myoviridae	Se1virus	Cronobacter_virus_GAP31	269	Proteobacteria	Gammaproteobacteria	Enterobacterales	Enterobacteriaceae	Cronobacter	Cronobacter_sakazakii
Structural protein	unknown	M4QH50	0.449	536446	Myoviridae	T4virus	Cyanophage P-RSM3	211	Cyanobacteria	undef	Synechococcales	Prochloraceae	Prochlorococcus	Prochlorococcus_marinus
Uncharacterized protein	Unknown	M4QE99	2.161	536446	Myoviridae	T4virus	Cyanophage P-RSM3	211	Cyanobacteria	undef	Synechococcales	Prochloraceae	Prochlorococcus	Prochlorococcus_marinus
Uncharacterized protein	Unknown	M4QER6	2.211	536446	Myoviridae	T4virus	Cyanophage P-RSM3	211	Cyanobacteria	undef	Synechococcales	Prochloraceae	Prochlorococcus	Prochlorococcus_marinus
Uncharacterized protein	Unknown	M4QI44	3.819	536446	Myoviridae	T4virus	Cyanophage P-RSM3	211	Cyanobacteria	undef	Synechococcales	Prochloraceae	Prochlorococcus	Prochlorococcus_marinus
Uncharacterized protein	Unknown	M4QR96	4.999	536446	Myoviridae	T4virus	Cyanophage P-RSM3	211	Cyanobacteria	undef	Synechococcales	Prochloraceae	Prochlorococcus	Prochlorococcus_marinus
Uncharacterized protein	Unknown	M4QGU6	19.768	536446	Myoviridae	T4virus	Cyanophage P-RSM3	211	Cyanobacteria	undef	Synechococcales	Prochloraceae	Prochlorococcus	Prochlorococcus_marinus
Structural protein	unknown	M4PNT5	0.118	682650	Myoviridae	undef	Cyanophage S-SSM6a	304	Cyanobacteria	undef	Synechococcales	Synechococcaceae	Synechococcus	Synechococcus_sp._WH_8109
Gp165	unknown	E3SMF1	2.18	444875	Podoviridae	undef	Cyanophage_9515-10a	55	Cyanobacteria	undef	Synechococcales	Prochloraceae	Prochlorococcus	Prochlorococcus_marinus
Uncharacterized protein	Unknown	M1NXF9	2.18	382275	Podoviridae	undef	Cyanophage_9515-10a	55	Cyanobacteria	undef	Synechococcales	Prochloraceae	Prochlorococcus	Prochlorococcus_marinus
Major capsid protein	attachment and penetration	E3SN77	0.192	445693	Podoviridae	undef	Cyanophage_NATL1A-7	65	Cyanobacteria	undef	Synechococcales	Prochloraceae	Prochlorococcus	Prochlorococcus_marinus
Predicted protein	Unknown	E3SND2	1.249	445693	Podoviridae	undef	Cyanophage_NATL1A-7	65	Cyanobacteria	undef	Synechococcales	Prochloraceae	Prochlorococcus	Prochlorococcus_marinus
Head-tail connector protein	assembly	E3SN85	1.897	445693	Podoviridae	undef	Cyanophage_NATL1A-7	65	Cyanobacteria	undef	Synechococcales	Prochloraceae	Prochlorococcus	Prochlorococcus_marinus
Predicted protein	Unknown	E3SND3	5.784	445693	Podoviridae	undef	Cyanophage_NATL1A-7	65	Cyanobacteria	undef	Synechococcales	Prochloraceae	Prochlorococcus	Prochlorococcus_marinus
Gp165	unknown	E3SNC8	9.588	445693	Podoviridae	undef	Cyanophage_NATL1A-7	65	Cyanobacteria	undef	Synechococcales	Prochloraceae	Prochlorococcus	Prochlorococcus_marinus
Predicted protein	Unknown	E3SP36	0.306	445692	Podoviridae	undef	Cyanophage_NATL2A-133	62	Cyanobacteria	undef	Synechococcales	Prochloraceae	Prochlorococcus	Prochlorococcus_marinus
Predicted protein	Unknown	E3SP39	5.826	445692	Podoviridae	undef	Cyanophage_NATL2A-133	62	Cyanobacteria	undef	Synechococcales	Prochloraceae	Prochlorococcus	Prochlorococcus_marinus
DNA polymerase	replication of phage DNA and synthesis of protein	U5PS02	0.804	434346	Podoviridae	undef	Cyanophage_PP	41	Cyanobacteria	undef	Synechococcales	Leptolyngbyaceae	Leptolyngbya	Leptolyngbya_boryana
Tail protein	attachment and penetration	U5PVN7	6.128	434346	Podoviridae	undef	Cyanophage_PP	41	Cyanobacteria	undef	Synechococcales	Leptolyngbyaceae	Leptolyngbya	Leptolyngbya_boryana
Portal protein	Assembly	U5PVC4	7.115	434346	Podoviridae	undef	Cyanophage_PP	41	Cyanobacteria	undef	Synechococcales	Leptolyngbyaceae	Leptolyngbya	Leptolyngbya_boryana
Endopeptidase	Release	U5PRL8	8.469	434346	Podoviridae	undef	Cyanophage_PP	41	Cyanobacteria	undef	Synechococcales	Leptolyngbyaceae	Leptolyngbya	Leptolyngbya_boryana
Internal protein	attachment and penetration	U5PRG6	10.241	434346	Podoviridae	undef	Cyanophage_PP	41	Cyanobacteria	undef	Synechococcales	Leptolyngbyaceae	Leptolyngbya	Leptolyngbya_boryana
Uncharacterized protein	Unknown	U5PS36	14.4	434346	Podoviridae	undef	Cyanophage_PP	41	Cyanobacteria	undef	Synechococcales	Leptolyngbyaceae	Leptolyngbya	Leptolyngbya_boryana
Fiber	attachment and penetration	M4QG90	0.003	536444	Myoviridae	undef	Cyanophage_P-RSM1	212	Cyanobacteria	undef	Synechococcales	Prochloraceae	Prochlorococcus	Prochlorococcus_marinus
Uncharacterized protein	Unknown	M4QDJ8	0.142	536444	Myoviridae	undef	Cyanophage_P-RSM1	212	Cyanobacteria	undef	Synechococcales	Prochloraceae	Prochlorococcus	Prochlorococcus_marinus
Uncharacterized protein	Unknown	M4QE30	0.476	536444	Myoviridae	undef	Cyanophage_P-RSM1	212	Cyanobacteria	undef	Synechococcales	Prochloraceae	Prochlorococcus	Prochlorococcus_marinus
Uncharacterized protein	Unknown	M4QDR3	0.476	536444	Myoviridae	undef	Cyanophage_P-RSM1	212	Cyanobacteria	undef	Synechococcales	Prochloraceae	Prochlorococcus	Prochlorococcus_marinus
Uncharacterized protein	Unknown	M4QHS9	1.624	536444	Myoviridae	undef	Cyanophage_P-RSM1	212	Cyanobacteria	undef	Synechococcales	Prochloraceae	Prochlorococcus	Prochlorococcus_marinus
Structural protein	unknown	M4QR16	1.82	536444	Myoviridae	undef	Cyanophage_P-RSM1	212	Cyanobacteria	undef	Synechococcales	Prochloraceae	Prochlorococcus	Prochlorococcus_marinus
Uncharacterized protein	Unknown	M4QHN2	1.985	536444	Myoviridae	undef	Cyanophage_P-RSM1	212	Cyanobacteria	undef	Synechococcales	Prochloraceae	Prochlorococcus	Prochlorococcus_marinus
Uncharacterized protein	Unknown	M4QQU4	2.971	536444	Myoviridae	undef	Cyanophage_P-RSM1	212	Cyanobacteria	undef	Synechococcales	Prochloraceae	Prochlorococcus	Prochlorococcus_marinus
Uncharacterized protein	Unknown	M4QDR9	6.083	536444	Myoviridae	undef	Cyanophage_P-RSM1	212	Cyanobacteria	undef	Synechococcales	Prochloraceae	Prochlorococcus	Prochlorococcus_marinus
Uncharacterized protein	Unknown	M4QG86	6.4	536444	Myoviridae	undef	Cyanophage_P-RSM1	212	Cyanobacteria	undef	Synechococcales	Prochloraceae	Prochlorococcus	Prochlorococcus_marinus
Uncharacterized protein	Unknown	M4QHI8	6.499	536444	Myoviridae	undef	Cyanophage_P-RSM1	212	Cyanobacteria	undef	Synechococcales	Prochloraceae	Prochlorococcus	Prochlorococcus_marinus
Uncharacterized protein	Unknown	M4QQL7	10.195	536444	Myoviridae	undef	Cyanophage_P-RSM1	212	Cyanobacteria	undef	Synechococcales	Prochloraceae	Prochlorococcus	Prochlorococcus_marinus
Uncharacterized protein	Unknown	M4QGB0	12.419	536444	Myoviridae	undef	Cyanophage_P-RSM1	212	Cyanobacteria	undef	Synechococcales	Prochloraceae	Prochlorococcus	Prochlorococcus_marinus
Uncharacterized protein	Unknown	M4QDN8	13.64	536444	Myoviridae	undef	Cyanophage_P-RSM1	212	Cyanobacteria	undef	Synechococcales	Prochloraceae	Prochlorococcus	Prochlorococcus_marinus
Uncharacterized protein	Unknown	M4QQJ5	22.229	536444	Myoviridae	undef	Cyanophage_P-RSM1	212	Cyanobacteria	undef	Synechococcales	Prochloraceae	Prochlorococcus	Prochlorococcus_marinus
Structural protein	unknown	M4T2D5	0.952	929832	Myoviridae	undef	Cyanophage_P-RSM6	221	Cyanobacteria	undef	Synechococcales	Prochloraceae	Prochlorococcus	Prochlorococcus_marinus
Uncharacterized protein	Unknown	M4SKW9	3.102	929832	Myoviridae	undef	Cyanophage_P-RSM6	221	Cyanobacteria	undef	Synechococcales	Prochloraceae	Prochlorococcus	Prochlorococcus_marinus
Uncharacterized protein	Unknown	M4SLN3	3.638	929832	Myoviridae	undef	Cyanophage_P-RSM6	221	Cyanobacteria	undef	Synechococcales	Prochloraceae	Prochlorococcus	Prochlorococcus_marinus
Uncharacterized protein	Unknown	M4SQ94	3.959	929832	Myoviridae	undef	Cyanophage_P-RSM6	221	Cyanobacteria	undef	Synechococcales	Prochloraceae	Prochlorococcus	Prochlorococcus_marinus
Uncharacterized protein	Unknown	M4T1X6	4.324	929832	Myoviridae	undef	Cyanophage_P-RSM6	221	Cyanobacteria	undef	Synechococcales	Prochloraceae	Prochlorococcus	Prochlorococcus_marinus
Uncharacterized protein	Unknown	M4SQ89	5.598	929832	Myoviridae	undef	Cyanophage_P-RSM6	221	Cyanobacteria	undef	Synechococcales	Prochloraceae	Prochlorococcus	Prochlorococcus_marinus
Uncharacterized protein	Unknown	M4SQ26	6.289	929832	Myoviridae	undef	Cyanophage_P-RSM6	221	Cyanobacteria	undef	Synechococcales	Prochloraceae	Prochlorococcus	Prochlorococcus_marinus
Uncharacterized protein	Unknown	M4SLU2	8.989	929832	Myoviridae	undef	Cyanophage_P-RSM6	221	Cyanobacteria	undef	Synechococcales	Prochloraceae	Prochlorococcus	Prochlorococcus_marinus
Uncharacterized protein	Unknown	M4T200	9.06	929832	Myoviridae	undef	Cyanophage_P-RSM6	221	Cyanobacteria	undef	Synechococcales	Prochloraceae	Prochlorococcus	Prochlorococcus_marinus
Uncharacterized protein	Unknown	M4SNW6	16.327	929832	Myoviridae	undef	Cyanophage_P-RSM6	221	Cyanobacteria	undef	Synechococcales	Prochloraceae	Prochlorococcus	Prochlorococcus_marinus
Uncharacterized protein	Unknown	M4T2D0	17.066	929832	Myoviridae	undef	Cyanophage_P-RSM6	221	Cyanobacteria	undef	Synechococcales	Prochloraceae	Prochlorococcus	Prochlorococcus_marinus
Fiber Ig/hemolysin	attachment and penetration	C7F4B4	0.733	658401	Siphoviridae	undef	Cyanophage_PSS2	131	Cyanobacteria	undef	Synechococcales	Prochloraceae	Prochlorococcus	Prochlorococcus_marinus
Fiber protein	attachment and penetration	C7F4B9	1.617	658401	Siphoviridae	undef	Cyanophage_PSS2	131	Cyanobacteria	undef	Synechococcales	Prochloraceae	Prochlorococcus	Prochlorococcus_marinus
Predicted protein	Unknown	C7F4D3	2.563	658401	Siphoviridae	undef	Cyanophage_PSS2	131	Cyanobacteria	undef	Synechococcales	Prochloraceae	Prochlorococcus	Prochlorococcus_marinus
Uncharacterized protein	Unknown	E3SQN9	5.54	444876	undef	undef	Cyanophage_P-SSP2	56	Cyanobacteria	undef	Synechococcales	Synechococcaceae	Synechococcus	Synechococcus_sp._WH_8017
Uncharacterized protein	Unknown	E3SQP0	7.188	444876	undef	undef	Cyanophage_P-SSP2	56	Cyanobacteria	undef	Synechococcales	Synechococcaceae	Synechococcus	Synechococcus_sp._WH_8017
Uncharacterized protein	Unknown	E3SQI9	8.42	444876	undef	undef	Cyanophage_P-SSP2	56	Cyanobacteria	undef	Synechococcales	Synechococcaceae	Synechococcus	Synechococcus_sp._WH_8017
Putative baseplate hub subunit	attachment and penetration	A0A0C5AE30	0.094	1589733	Myoviridae	undef	Cyanophage_P-TIM40	235	Cyanobacteria	undef	Synechococcales	Prochloraceae	Prochlorococcus	Prochlorococcus_marinus
Uncharacterized protein	Unknown	A0A0C5AIV6	0.21	1589733	Myoviridae	undef	Cyanophage_P-TIM40	235	Cyanobacteria	undef	Synechococcales	Prochloraceae	Prochlorococcus	Prochlorococcus_marinus
Putative structural protein	Unknown	A0A0C5AAW8	0.362	1589733	Myoviridae	undef	Cyanophage_P-TIM40	235	Cyanobacteria	undef	Synechococcales	Prochloraceae	Prochlorococcus	Prochlorococcus_marinus
Uncharacterized protein	Unknown	A0A0C5AE55	0.451	1589733	Myoviridae	undef	Cyanophage_P-TIM40	235	Cyanobacteria	undef	Synechococcales	Prochloraceae	Prochlorococcus	Prochlorococcus_marinus
Uncharacterized protein	Unknown	A0A0C5AIX3	1.261	1589733	Myoviridae	undef	Cyanophage_P-TIM40	235	Cyanobacteria	undef	Synechococcales	Prochloraceae	Prochlorococcus	Prochlorococcus_marinus
Uncharacterized protein	Unknown	A0A0C5AIQ2	1.545	1589733	Myoviridae	undef	Cyanophage_P-TIM40	235	Cyanobacteria	undef	Synechococcales	Prochloraceae	Prochlorococcus	Prochlorococcus_marinus
Uncharacterized protein	Unknown	A0A0C5AAS4	1.617	1589733	Myoviridae	undef	Cyanophage_P-TIM40	235	Cyanobacteria	undef	Synechococcales	Prochloraceae	Prochlorococcus	Prochlorococcus_marinus
Baseplate wedge subunit	attachment and penetration	A0A0C5AMW4	1.699	1589733	Myoviridae	undef	Cyanophage_P-TIM40	235	Cyanobacteria	undef	Synechococcales	Prochloraceae	Prochlorococcus	Prochlorococcus_marinus
Uncharacterized protein	Unknown	A0A0C5AMX8	3.487	1589733	Myoviridae	undef	Cyanophage_P-TIM40	235	Cyanobacteria	undef	Synechococcales	Prochloraceae	Prochlorococcus	Prochlorococcus_marinus
Baseplate wedge subunit and tail pin	attachment and penetration	A0A0C5AIR4	4.432	1589733	Myoviridae	undef	Cyanophage_P-TIM40	235	Cyanobacteria	undef	Synechococcales	Prochloraceae	Prochlorococcus	Prochlorococcus_marinus
Uncharacterized protein	Unknown	A0A0C5AMV3	11.797	1589733	Myoviridae	undef	Cyanophage_P-TIM40	235	Cyanobacteria	undef	Synechococcales	Prochloraceae	Prochlorococcus	Prochlorococcus_marinus
Uncharacterized protein	Unknown	A0A0C5AE37	14.838	1589733	Myoviridae	undef	Cyanophage_P-TIM40	235	Cyanobacteria	undef	Synechococcales	Prochloraceae	Prochlorococcus	Prochlorococcus_marinus
Uncharacterized protein	Unknown	A0A0C5AAS8	19.156	1589733	Myoviridae	undef	Cyanophage_P-TIM40	235	Cyanobacteria	undef	Synechococcales	Prochloraceae	Prochlorococcus	Prochlorococcus_marinus
Base plate wedge component	attachment and penetration	A0A0C5AMU7	31.331	1589733	Myoviridae	undef	Cyanophage_P-TIM40	235	Cyanobacteria	undef	Synechococcales	Prochloraceae	Prochlorococcus	Prochlorococcus_marinus
Structural protein	unknown	A0A127KM46	0.609	1278479	Myoviridae	undef	Cyanophage_S-RIM32	230	Cyanobacteria	undef	Synechococcales	Synechococcaceae	Synechococcus	Synechococcus_sp.
Uncharacterized protein	Unknown	A0A127KM73	0.642	1278479	Myoviridae	undef	Cyanophage_S-RIM32	230	Cyanobacteria	undef	Synechococcales	Synechococcaceae	Synechococcus	Synechococcus_sp.
Uncharacterized protein	Unknown	A0A127KLZ9	1.636	1278479	Myoviridae	undef	Cyanophage_S-RIM32	230	Cyanobacteria	undef	Synechococcales	Synechococcaceae	Synechococcus	Synechococcus_sp.
Uncharacterized protein	Unknown	A0A127KMK7	2.556	1278479	Myoviridae	undef	Cyanophage_S-RIM32	230	Cyanobacteria	undef	Synechococcales	Synechococcaceae	Synechococcus	Synechococcus_sp.
Uncharacterized protein	Unknown	A0A127KLS9	7.224	1278479	Myoviridae	undef	Cyanophage_S-RIM32	230	Cyanobacteria	undef	Synechococcales	Synechococcaceae	Synechococcus	Synechococcus_sp.
Uncharacterized protein	Unknown	A0A127KLS6	8.821	1278479	Myoviridae	undef	Cyanophage_S-RIM32	230	Cyanobacteria	undef	Synechococcales	Synechococcaceae	Synechococcus	Synechococcus_sp.
Baseplate wedge tail fiber connector	attachment and penetration	A0A127KLF6	1.236	687803	Myoviridae	undef	Cyanophage_S-RIM50	227	Cyanobacteria	undef	Synechococcales	Synechococcaceae	Synechococcus	Synechococcus_sp.
Uncharacterized protein	Unknown	A0A127KLG9	2.583	687803	Myoviridae	undef	Cyanophage_S-RIM50	227	Cyanobacteria	undef	Synechococcales	Synechococcaceae	Synechococcus	Synechococcus_sp.
Baseplate hub tail lysozyme	attachment and penetration	A0A127KL49	3.064	687803	Myoviridae	undef	Cyanophage_S-RIM50	227	Cyanobacteria	undef	Synechococcales	Synechococcaceae	Synechococcus	Synechococcus_sp.
Baseplate wedge initiator	attachment and penetration	A0A127KLS5	3.518	687803	Myoviridae	undef	Cyanophage_S-RIM50	227	Cyanobacteria	undef	Synechococcales	Synechococcaceae	Synechococcus	Synechococcus_sp.
Uncharacterized protein	Unknown	A0A127KL32	3.685	687803	Myoviridae	undef	Cyanophage_S-RIM50	227	Cyanobacteria	undef	Synechococcales	Synechococcaceae	Synechococcus	Synechococcus_sp.
Uncharacterized protein	Unknown	A0A127KLI9	10.484	687803	Myoviridae	undef	Cyanophage_S-RIM50	227	Cyanobacteria	undef	Synechococcales	Synechococcaceae	Synechococcus	Synechococcus_sp.
Uncharacterized protein	Unknown	M1UAC7	3.425	616674	undef	undef	Cyanophage_SS120-1	52	Cyanobacteria	undef	Synechococcales	Prochloraceae	Prochlorococcus	Prochlorococcus_marinus
Uncharacterized protein	Unknown	M1TVT8	13.723	616674	undef	undef	Cyanophage_SS120-1	52	Cyanobacteria	undef	Synechococcales	Prochloraceae	Prochlorococcus	Prochlorococcus_marinus
Putative uncharacterized protein	Unknown	H6WFV8	0.492	1137745	Myoviridae	undef	Cyanophage_S-TIM5	180	Cyanobacteria	undef	Synechococcales	Synechococcaceae	Synechococcus	Synechococcus_sp._WH_8102
Putative uncharacterized protein	Unknown	H6WFY2	2.08	1137745	Myoviridae	undef	Cyanophage_S-TIM5	180	Cyanobacteria	undef	Synechococcales	Synechococcaceae	Synechococcus	Synechococcus_sp._WH_8102
Virion structural protein	Unknown	H6WFW0	3.181	1137745	Myoviridae	undef	Cyanophage_S-TIM5	180	Cyanobacteria	undef	Synechococcales	Synechococcaceae	Synechococcus	Synechococcus_sp._WH_8102
Virion structural protein	Unknown	H6WFV4	9.704	1137745	Myoviridae	undef	Cyanophage_S-TIM5	180	Cyanobacteria	undef	Synechococcales	Synechococcaceae	Synechococcus	Synechococcus_sp._WH_8102
Virion structural protein	Unknown	H6WFY5	10.087	1137745	Myoviridae	undef	Cyanophage_S-TIM5	180	Cyanobacteria	undef	Synechococcales	Synechococcaceae	Synechococcus	Synechococcus_sp._WH_8102
Virion structural protein	Unknown	H6WFW1	12.837	1137745	Myoviridae	undef	Cyanophage_S-TIM5	180	Cyanobacteria	undef	Synechococcales	Synechococcaceae	Synechococcus	Synechococcus_sp._WH_8102
Putative uncharacterized protein	Unknown	H6WFU6	16.971	1137745	Myoviridae	undef	Cyanophage_S-TIM5	180	Cyanobacteria	undef	Synechococcales	Synechococcaceae	Synechococcus	Synechococcus_sp._WH_8102
Putative uncharacterized protein 60	Unknown	C9DG31	1.615	665032	Myoviridae	undef	Deftia_phage_phiW-14	236	Proteobacteria	Betaproteobacteria	Burkholderiales	Comamonadaceae	Delftia	Delftia_acidovorans
Single-stranded DNA binding protein	replication of phage DNA and synthesis of protein	C9DFZ1	1.701	665032	Myoviridae	undef	Deftia_phage_phiW-14	236	Proteobacteria	Betaproteobacteria	Burkholderiales	Comamonadaceae	Delftia	Delftia_acidovorans
Putative uncharacterized protein 89	Unknown	C9DG60	7.89	665032	Myoviridae	undef	Deftia_phage_phiW-14	236	Proteobacteria	Betaproteobacteria	Burkholderiales	Comamonadaceae	Delftia	Delftia_acidovorans
Collar/head-to-tail joining protein	attachment and penetration	A0A0F7IJV8	1.681	1647385	Podoviridae	undef	Delftia_phage_IME-DE1	48	Proteobacteria	Betaproteobacteria	Burkholderiales	Comamonadaceae	Delftia	Delftia_sp._670
Tail fiber protein	attachment and penetration	A0A0F7DD40	1.815	1647385	Podoviridae	undef	Delftia_phage_IME-DE1	48	Proteobacteria	Betaproteobacteria	Burkholderiales	Comamonadaceae	Delftia	Delftia_sp._670
Lysozyme-like domain vision structural protein	attachment and penetration	A0A097PAR3	5.358	1563661	Podoviridae	undef	Delftia_phage_RG-2014	176	Proteobacteria	Betaproteobacteria	Burkholderiales	Comamonadaceae	Delftia	Delftia_tsuruhatensis
Uncharacterized protein	Unknown	A0A097PAP1	12.744	1563661	Podoviridae	undef	Delftia_phage_RG-2014	176	Proteobacteria	Betaproteobacteria	Burkholderiales	Comamonadaceae	Delftia	Delftia_tsuruhatensis
Putative portal protein	attachment and penetration	I0J317	0.025	1091052	Myoviridae	Vi1virus	Dickeya_virus_Limestone	201	Proteobacteria	Gammaproteobacteria	Enterobacterales	Pectobacteriaceae	Dickeya	Dickeya_solani
Putative tail length tape measure protein	attachment and penetration	I0J2Q1	0.365	1091052	Myoviridae	Vi1virus	Dickeya_virus_Limestone	201	Proteobacteria	Gammaproteobacteria	Enterobacterales	Pectobacteriaceae	Dickeya	Dickeya_solani
Putative ssDNA binding protein gp32	replication of phage DNA and synthesis of protein	I0J2S5	13.177	1091052	Myoviridae	Vi1virus	Dickeya_virus_Limestone	201	Proteobacteria	Gammaproteobacteria	Enterobacterales	Pectobacteriaceae	Dickeya	Dickeya_solani
Uncharacterized protein	Unknown	A0A023NGT6	9.811	1477404	Podoviridae	N4virus	Dinoroseobacter_phage_DFL12phi1	86	Proteobacteria	Alphaproteobacteria	Rhodobacterales	Rhodobacteraceae	Dinoroseobacter	Dinoroseobacter_shibae
Uncharacterized protein	Unknown	A0A023NGH3	10.475	1477404	Podoviridae	N4virus	Dinoroseobacter_phage_DFL12phi1	86	Proteobacteria	Alphaproteobacteria	Rhodobacterales	Rhodobacteraceae	Dinoroseobacter	Dinoroseobacter_shibae
Structural protein	unknown	A0A0A7CHI7	12.212	1498169	Podoviridae	N4virus	Dinoroseobacter_phage_DFL12phi1	86	Proteobacteria	Alphaproteobacteria	Rhodobacterales	Rhodobacteraceae	Dinoroseobacter	Dinoroseobacter_shibae
Uncharacterized protein	Unknown	A0A0A7CHI9	9.811	1498169	Podoviridae	N4virus	Dinoroseobacter_phage_vBDshPR2C	85	Proteobacteria	Alphaproteobacteria	Rhodobacterales	Rhodobacteraceae	Dinoroseobacter	Dinoroseobacter_shibae
Putative uncharacterized protein eiAUOrf13	Unknown	E7EKQ2	3.029	945083	Myoviridae	undef	Edwardsiella_phage_eiAU	54	Proteobacteria	Gammaproteobacteria	Enterobacterales	Hafniaceae	Edwardsiella	Edwardsiella_ictaluri
Uncharacterized protein	Unknown	W0LLU2	3.029	945083	Myoviridae	undef	Edwardsiella_phage_eiAU	54	Proteobacteria	Gammaproteobacteria	Enterobacterales	Hafniaceae	Edwardsiella	Edwardsiella_ictaluri
Putative tail protein	attachment and penetration	W0LHS3	6.405	945083	Myoviridae	undef	Edwardsiella_phage_eiAU	54	Proteobacteria	Gammaproteobacteria	Enterobacterales	Hafniaceae	Edwardsiella	Edwardsiella_ictaluri
Uncharacterized protein	Unknown	W0LI09	3.029	1391659	Myoviridae	undef	Edwardsiella_phage_eiAU-183	54	Proteobacteria	Gammaproteobacteria	Enterobacterales	Hafniaceae	Edwardsiella	Edwardsiella_ictaluri
Putative tail protein	attachment and penetration	W0LM75	6.405	1391659	Myoviridae	undef	Edwardsiella_phage_eiAU-183	54	Proteobacteria	Gammaproteobacteria	Enterobacterales	Hafniaceae	Edwardsiella	Edwardsiella_ictaluri
Putative transglycosylase	Release	A0A077KC92	2.643	1537091	Myoviridae	undef	Edwardsiella_phage_GF-2	82	Proteobacteria	Gammaproteobacteria	Enterobacterales	Hafniaceae	Edwardsiella	Edwardsiella_tarda
Putative collagen-like protein	assembly	A0A077K9W7	4.316	1537091	Myoviridae	undef	Edwardsiella_phage_GF-2	82	Proteobacteria	Gammaproteobacteria	Enterobacterales	Hafniaceae	Edwardsiella	Edwardsiella_tarda
Uncharacterized protein	Unknown	K4PYC9	1.175	1244857	Podoviridae	undef	Edwardsiella_phage_KF-1	48	Proteobacteria	Gammaproteobacteria	Enterobacterales	Hafniaceae	Edwardsiella	Edwardsiella_tarda
Uncharacterized protein	Unknown	K4PW82	1.175	1244856	Podoviridae	undef	Edwardsiella_phage_KF-1	48	Proteobacteria	Gammaproteobacteria	Enterobacterales	Hafniaceae	Edwardsiella	Edwardsiella_tarda
Uncharacterized protein	Unknown	K4PXG3	2.122	1244857	Podoviridae	undef	Edwardsiella_phage_KF-1	48	Proteobacteria	Gammaproteobacteria	Enterobacterales	Hafniaceae	Edwardsiella	Edwardsiella_tarda
Uncharacterized protein	Unknown	K4PWS4	2.122	1244856	Podoviridae	undef	Edwardsiella_phage_KF-1	48	Proteobacteria	Gammaproteobacteria	Enterobacterales	Hafniaceae	Edwardsiella	Edwardsiella_tarda
Uncharacterized protein	Unknown	L0MX80	1.317	1264700	Myoviridae	undef	Edwardsiella_phage_MSW-3	66	Proteobacteria	Gammaproteobacteria	Enterobacterales	Hafniaceae	Edwardsiella	Edwardsiella_tarda
Distal long tail fiber assembly catalyst	Assembly	A0A0B6VSW1	4.974	1608310	Myoviridae	undef	Edwardsiella_phage_PEi20	301	Proteobacteria	Gammaproteobacteria	Enterobacterales	Hafniaceae	Edwardsiella	Edwardsiella_ictaluri
Long tail fiber, distal subunit	attachment and penetration	A0A0B6VP17	5.256	1608310	Myoviridae	undef	Edwardsiella_phage_PEi20	301	Proteobacteria	Gammaproteobacteria	Enterobacterales	Hafniaceae	Edwardsiella	Edwardsiella_ictaluri
Uncharacterized protein	Unknown	A0A0C5ACS3	1.283	1609634	Microviridae	Pequenovirus	Eel_River_basin_pequenovirus	9	undef	undef	undef	undef	undef	undef
Putative replication initiation protein	replication of phage DNA and synthesis of protein	A0A0C5ANB2	2.507	1609634	Microviridae	Pequenovirus	Eel_River_basin_pequenovirus	9	undef	undef	undef	undef	undef	undef
Putative tail tape measure protein	attachment and penetration	A0A193GYN8	1.059	1864622	Myoviridae	undef	Enterobacter_phage_Arya	64	Proteobacteria	Gammaproteobacteria	Enterobacterales	Enterobacteriaceae	Enterobacter	Enterobacter_sp._CT7
Uncharacterized protein	Unknown	A0A193GYN3	5.945	1864622	Myoviridae	undef	Enterobacter_phage_Arya	64	Proteobacteria	Gammaproteobacteria	Enterobacterales	Enterobacteriaceae	Enterobacter	Enterobacter_sp._CT7
Putative single-stranded DNA-binding protein	replication of phage DNA and synthesis of protein	A0A193GYD7	14.574	1864622	Myoviridae	undef	Enterobacter_phage_Arya	64	Proteobacteria	Gammaproteobacteria	Enterobacterales	Enterobacteriaceae	Enterobacter	Enterobacter_sp._CT7
Putative uncharacterized protein	Unknown	E9NIH7	1.148	942016	Podoviridae	N4virus	Enterobacter_phage_EcP1	77	Proteobacteria	Gammaproteobacteria	Enterobacterales	Enterobacteriaceae	Enterobacter	Enterobacter_cloacae
Putative uncharacterized protein	Unknown	E9NIH6	2.466	942016	Podoviridae	N4virus	Enterobacter_phage_EcP1	77	Proteobacteria	Gammaproteobacteria	Enterobacterales	Enterobacteriaceae	Enterobacter	Enterobacter_cloacae
Putative uncharacterized protein	Unknown	E9NII2	4.409	942016	Podoviridae	N4virus	Enterobacter_phage_EcP1	77	Proteobacteria	Gammaproteobacteria	Enterobacterales	Enterobacteriaceae	Enterobacter	Enterobacter_cloacae
Tail spike protein	attachment and penetration	E9NII8	5.036	942016	Podoviridae	N4virus	Enterobacter_phage_EcP1	77	Proteobacteria	Gammaproteobacteria	Enterobacterales	Enterobacteriaceae	Enterobacter	Enterobacter_cloacae
Prohead protease	attachment and penetration	H6WYH0	0.618	1150990	Siphoviridae	undef	Enterobacter_phage_Enc34	80	Proteobacteria	Gammaproteobacteria	Enterobacterales	Enterobacteriaceae	Enterobacter	Enterobacter_cancerogenus
Internal virion protein	attachment and penetration	A0A0A6Z5B9	6.848	1147139	Podoviridae	Phikmvvirus	Enterobacter_phage_phiKDA1	62	Proteobacteria	Gammaproteobacteria	Enterobacterales	Enterobacteriaceae	Enterobacter	Enterobacter_cloacae
Putative head-tail connecting protein	assembly	A0A193GYI4	1.682	1864623	Podoviridae	undef	Enterobacter_phage_Tyrion	52	Proteobacteria	Gammaproteobacteria	Enterobacterales	Enterobacteriaceae	Enterobacter	Enterobacter_sp._CT7
Uncharacterized protein	Unknown	A0A193GYI3	3.769	1864623	Podoviridae	undef	Enterobacter_phage_Tyrion	52	Proteobacteria	Gammaproteobacteria	Enterobacterales	Enterobacteriaceae	Enterobacter	Enterobacter_sp._CT7
Uncharacterized protein	Unknown	A0A193GYJ4	5.386	1864623	Podoviridae	undef	Enterobacter_phage_Tyrion	52	Proteobacteria	Gammaproteobacteria	Enterobacterales	Enterobacteriaceae	Enterobacter	Enterobacter_sp._CT7
Gp38 distal long tail fiber assembly catalyst	attachment and penetration	E5DHZ0	2.256	709484	Myoviridae	Cc31virus	Enterobacter_virus_CC31	279	Proteobacteria	Gammaproteobacteria	Enterobacterales	Enterobacteriaceae	Escherichia	Escherichia_coli
Fibritin neck whisker protein	assembly	E5DIH5	3.209	709484	Myoviridae	Cc31virus	Enterobacter_virus_CC31	279	Proteobacteria	Gammaproteobacteria	Enterobacterales	Enterobacteriaceae	Escherichia	Escherichia_coli
Fibritin	assembly	W6ASX6	2.372	1455074	Myoviridae	Cc31virus	Enterobacter_virus_PG7	294	Proteobacteria	Gammaproteobacteria	Enterobacterales	Enterobacteriaceae	Enterobacter	Enterobacter_cloacae
Long tail fiber distal subunit	attachment and penetration	W6ATP7	6.744	1455074	Myoviridae	Cc31virus	Enterobacter_virus_PG7	294	Proteobacteria	Gammaproteobacteria	Enterobacterales	Enterobacteriaceae	Enterobacter	Enterobacter_cloacae
Virion export protein	Assembly	P03666	0.208	10863	Inoviridae	Inovirus	Enterobacteria phage f1	1039	Proteobacteria	Gammaproteobacteria	Enterobacterales	Enterobacteriaceae	Escherichia	Escherichia_coli
III	attachment and penetration	A7BJW8	1.278	10863	Inoviridae	Inovirus	Enterobacteria phage f1	1207	Proteobacteria	Gammaproteobacteria	Enterobacterales	Enterobacteriaceae	Escherichia	Escherichia_coli
III	attachment and penetration	D0U181	1.278	10863	Inoviridae	Inovirus	Enterobacteria phage f1	1060	Proteobacteria	Gammaproteobacteria	Enterobacterales	Enterobacteriaceae	Escherichia	Escherichia_coli
III protein	attachment and penetration	G4WZQ3	1.278	10863	Inoviridae	Inovirus	Enterobacteria phage f1	1060	Proteobacteria	Gammaproteobacteria	Enterobacterales	Enterobacteriaceae	Escherichia	Escherichia_coli
Major capsid protein	attachment and penetration	Q3T4U4	0.222	318596	Tectiviridae	Tectivirus	Enterobacteria phage L17	31	Proteobacteria	Gammaproteobacteria	Enterobacterales	undef	undef	undef
Major capsid protein	attachment and penetration	Q3T537	0.222	318593	Tectiviridae	Tectivirus	Enterobacteria phage L17	31	Proteobacteria	Gammaproteobacteria	Enterobacterales	undef	undef	undef
Major capsid protein	attachment and penetration	Q3T506	0.222	318594	Tectiviridae	Tectivirus	Enterobacteria phage L17	31	Proteobacteria	Gammaproteobacteria	Enterobacterales	undef	undef	undef
Long tail fiber distal subunit	attachment and penetration	A0A097J7K1	5.697	697289	Myoviridae	T4virus	Enterobacteria phage RB55	275	Proteobacteria	Gammaproteobacteria	Enterobacterales	Enterobacteriaceae	Escherichia	Escherichia_coli
Long tail fiber distal subunit	attachment and penetration	A0A097J8C7	5.697	697290	Myoviridae	T4virus	Enterobacteria phage RB59	279	Proteobacteria	Gammaproteobacteria	Enterobacterales	Enterobacteriaceae	Escherichia	Escherichia_coli
Baseplate subunit	attachment and penetration	A0A097J916	0.435	36339	Myoviridae	T4virus	Enterobacteria phage RB68	552	Proteobacteria	Gammaproteobacteria	Enterobacterales	Enterobacteriaceae	Escherichia	Escherichia_coli
Gp12	attachment and penetration	B3VD69	4.05	532076	Podoviridae	T7virus	Enterobacteria_phage_13a	55	Proteobacteria	Gammaproteobacteria	Enterobacterales	Enterobacteriaceae	Escherichia	Escherichia_coli
GpH	attachment and penetration	Q2LL32	0.86	10849	Microviridae	Alpha3microvirus	Enterobacteria_phage_alpha3	10	Proteobacteria	Gammaproteobacteria	Enterobacterales	Enterobacteriaceae	Escherichia	Escherichia_coli
Minor spike protein	attachment and penetration	P03650	0.86	10849	Microviridae	Alpha3microvirus	Enterobacteria_phage_alpha3	10	Proteobacteria	Gammaproteobacteria	Enterobacterales	Enterobacteriaceae	Escherichia	Escherichia_coli
Uncharacterized protein	Unknown	A5LH71	3.914	414970	Siphoviridae	Lambdavirus	Enterobacteria_phage_cdtI	60	Proteobacteria	Gammaproteobacteria	Enterobacterales	Enterobacteriaceae	Escherichia	Escherichia_coli
Putative phage injection protein	attachment and penetration	A5VW66	16.043	539221	Podoviridae	P22virus	Enterobacteria_phage_CUS-3	552	Proteobacteria	Gammaproteobacteria	Enterobacterales	Enterobacteriaceae	Escherichia	Escherichia_coli
Receptor binding protein	attachment and penetration	A0A0A7RT04	1.816	1567007	Siphoviridae	T5virus	Enterobacteria_phage_DT571/2	300	Proteobacteria	Gammaproteobacteria	Enterobacterales	Enterobacteriaceae	Escherichia	Escherichia_coli
Receptor binding protein	attachment and penetration	A0A0A7RZA8	1.816	1567006	Siphoviridae	T5virus	Enterobacteria_phage_DT57C	133	Proteobacteria	Gammaproteobacteria	Enterobacterales	Enterobacteriaceae	Escherichia	Escherichia_coli
Uncharacterized protein	Unknown	A0A076YNZ2	6.149	1527514	Siphoviridae	undef	Enterobacteria_phage_EK99P-1	62	Proteobacteria	Gammaproteobacteria	Enterobacterales	Enterobacteriaceae	Escherichia	Escherichia_coli
Gp53	attachment and penetration	Q5G8T6	7.075	101570	Siphoviridae	undef	Enterobacteria_phage_ES18	79	Proteobacteria	Gammaproteobacteria	Enterobacterales	Enterobacteriaceae	Salmonella	Salmonella_enterica
Gp48	attachment and penetration	Q5G8U1	15.432	101570	Siphoviridae	undef	Enterobacteria_phage_ES18	79	Proteobacteria	Gammaproteobacteria	Enterobacterales	Enterobacteriaceae	Salmonella	Salmonella_enterica
IV	attachment and penetration	A7BJX1	2.945	10863	Inoviridae	Inovirus	Enterobacteria_phage_f1	10	Proteobacteria	Gammaproteobacteria	Enterobacterales	Enterobacteriaceae	Escherichia	Escherichia_coli
IV	attachment and penetration	D0U164	2.945	10863	Inoviridae	Inovirus	Enterobacteria_phage_f1	10	Proteobacteria	Gammaproteobacteria	Enterobacterales	Enterobacteriaceae	Escherichia	Escherichia_coli
IV	attachment and penetration	D0U184	2.945	10863	Inoviridae	Inovirus	Enterobacteria_phage_f1	10	Proteobacteria	Gammaproteobacteria	Enterobacterales	Enterobacteriaceae	Escherichia	Escherichia_coli
IV protein	attachment and penetration	G4WZN6	2.945	10863	Inoviridae	Inovirus	Enterobacteria_phage_f1	10	Proteobacteria	Gammaproteobacteria	Enterobacterales	Enterobacteriaceae	Escherichia	Escherichia_coli
Attachment protein G3P	attachment and penetration	P69169	1.278	10863	Inoviridae	Inovirus	Enterobacteria_phage_f1	16	Proteobacteria	Gammaproteobacteria	Enterobacterales	Enterobacteriaceae	Escherichia	Escherichia_coli
Attachment protein G3P	attachment and penetration	P03661	1.278	10864	Inoviridae	Inovirus	Enterobacteria_phage_fd	1207	Proteobacteria	Gammaproteobacteria	Enterobacterales	Enterobacteriaceae	Escherichia	Escherichia_coli
Putative tail length regulator	attachment and penetration	A0A0B7MSY3	0.167	1222338	Myoviridae	T4virus	Enterobacteria_phage_GEC-3S	1060	Proteobacteria	Gammaproteobacteria	Enterobacterales	Enterobacteriaceae	Escherichia	Escherichia_coli
Putative distal long tail fiber assembly catalyst	assembly	A0A0B7MRA5	4.031	1222338	Myoviridae	T4virus	Enterobacteria_phage_GEC-3S	1207	Proteobacteria	Gammaproteobacteria	Enterobacterales	Enterobacteriaceae	Escherichia	Escherichia_coli
Tail length tape measure protein	attachment and penetration	K7P7Q2	2.687	432198	Siphoviridae	undef	Enterobacteria_phage_HK106	1060	Proteobacteria	Gammaproteobacteria	Enterobacterales	Enterobacteriaceae	Escherichia	Escherichia_coli
Central tail fiber J	attachment and penetration	K7P868	2.779	432198	Siphoviridae	undef	Enterobacteria_phage_HK106	1060	Proteobacteria	Gammaproteobacteria	Enterobacterales	Enterobacteriaceae	Escherichia	Escherichia_coli
Uncharacterized protein	Unknown	K7P878	6.507	432198	Siphoviridae	undef	Enterobacteria_phage_HK106	10	Proteobacteria	Gammaproteobacteria	Enterobacterales	Enterobacteriaceae	Escherichia	Escherichia_coli
Central tail fiber	attachment and penetration	K7P796	0.837	1147143	Siphoviridae	Lambdavirus	Enterobacteria_phage_HK140	277	Proteobacteria	Gammaproteobacteria	Enterobacterales	Enterobacteriaceae	Escherichia	Escherichia_coli
Tail length tape measure protein	attachment and penetration	K7P6S7	3.54	1147143	Siphoviridae	Lambdavirus	Enterobacteria_phage_HK140	277	Proteobacteria	Gammaproteobacteria	Enterobacterales	Enterobacteriaceae	Escherichia	Escherichia_coli
Uncharacterized protein	Unknown	K7P6F6	7.002	1147143	Siphoviridae	Lambdavirus	Enterobacteria_phage_HK140	65	Proteobacteria	Gammaproteobacteria	Enterobacterales	Enterobacteriaceae	Escherichia	Escherichia_coli
Uncharacterized protein	Unknown	K7P7N1	6.296	1147144	Siphoviridae	Lambdavirus	Enterobacteria_phage_HK225	65	Proteobacteria	Gammaproteobacteria	Enterobacterales	Enterobacteriaceae	Escherichia	Escherichia_coli
Tail length tape measure protein H	attachment and penetration	K7P7L6	2.687	1147145	Siphoviridae	Lambdavirus	Enterobacteria_phage_HK446	65	Proteobacteria	Gammaproteobacteria	Enterobacterales	Enterobacteriaceae	Escherichia	Escherichia_coli
Uncharacterized protein	Unknown	K7P856	6.507	1147145	Siphoviridae	Lambdavirus	Enterobacteria_phage_HK446	71	Proteobacteria	Gammaproteobacteria	Enterobacterales	Enterobacteriaceae	Escherichia	Escherichia_coli
Central tail fiber	attachment and penetration	K7P7R3	0.837	432200	Siphoviridae	undef	Enterobacteria_phage_HK542	71	Proteobacteria	Gammaproteobacteria	Enterobacterales	Enterobacteriaceae	Escherichia	Escherichia_coli
Uncharacterized protein	Unknown	K7P7C4	6.507	432200	Siphoviridae	undef	Enterobacteria_phage_HK542	71	Proteobacteria	Gammaproteobacteria	Enterobacterales	Enterobacteriaceae	Escherichia	Escherichia_coli
Tail fiber	attachment and penetration	K7P831	0.837	432201	Siphoviridae	undef	Enterobacteria_phage_HK544	69	Proteobacteria	Gammaproteobacteria	Enterobacterales	Enterobacteriaceae	Escherichia	Escherichia_coli
Tail length tape measure protein	attachment and penetration	K7P6L9	2.687	432201	Siphoviridae	undef	Enterobacteria_phage_HK544	60	Proteobacteria	Gammaproteobacteria	Enterobacterales	Enterobacteriaceae	Escherichia	Escherichia_coli
Uncharacterized protein	Unknown	K7P7J1	6.507	432201	Siphoviridae	undef	Enterobacteria_phage_HK544	60	Proteobacteria	Gammaproteobacteria	Enterobacterales	Enterobacteriaceae	Escherichia	Escherichia_coli
Tail fiber	attachment and penetration	K7PHS0	0.282	1147148	Siphoviridae	Lambdavirus	Enterobacteria_phage_HK629	57	Proteobacteria	Gammaproteobacteria	Enterobacterales	Enterobacteriaceae	Escherichia	Escherichia_coli
Tail fiber J	attachment and penetration	K7P6Q8	0.282	1147146	Siphoviridae	Lambdavirus	Enterobacteria_phage_HK630	57	Proteobacteria	Gammaproteobacteria	Enterobacterales	Enterobacteriaceae	Escherichia	Escherichia_coli
Tail length tape measure protein	attachment and penetration	K7P6X5	2.687	1147147	Siphoviridae	Lambdavirus	Enterobacteria_phage_HK633	63	Proteobacteria	Gammaproteobacteria	Enterobacterales	Enterobacteriaceae	Escherichia	Escherichia_coli
Central tail fiber	attachment and penetration	K7P7D9	2.779	1147147	Siphoviridae	Lambdavirus	Enterobacteria_phage_HK633	63	Proteobacteria	Gammaproteobacteria	Enterobacterales	Enterobacteriaceae	Escherichia	Escherichia_coli
Uncharacterized protein	Unknown	K7P6J5	6.507	1147147	Siphoviridae	Lambdavirus	Enterobacteria_phage_HK633	63	Proteobacteria	Gammaproteobacteria	Enterobacterales	Enterobacteriaceae	Escherichia	Escherichia_coli
GpH	attachment and penetration	Q2LL53	1.017	384642	Microviridae	Microvirus	Enterobacteria_phage_ID18_sensu_lato	69	Proteobacteria	Gammaproteobacteria	Enterobacterales	undef	undef	undef
GpH	attachment and penetration	Q2LL42	1.017	338140	Microviridae	Microvirus	Enterobacteria_phage_ID18_sensu_lato	69	Proteobacteria	Gammaproteobacteria	Enterobacterales	undef	undef	undef
Attachment protein G3P	attachment and penetration	O80297	9.808	10868	Inoviridae	Inovirus	Enterobacteria_phage_If1	67	Proteobacteria	Gammaproteobacteria	Enterobacterales	Enterobacteriaceae	Escherichia	Escherichia_coli
Single-stranded DNA-binding protein SSB-P1	replication of phage DNA and synthesis of protein	G8EYH4	10.303	1090133	Podoviridae	undef	Enterobacteria_phage_IME10	67	Proteobacteria	Gammaproteobacteria	Enterobacterales	Enterobacteriaceae	Escherichia	Escherichia_coli
DNA transfer protein	attachment and penetration	G5DA80	14.768	1090133	Podoviridae	undef	Enterobacteria_phage_IME10	67	Proteobacteria	Gammaproteobacteria	Enterobacterales	Enterobacteriaceae	Escherichia	Escherichia_coli
Scaffolding protein	assembly	A0A088F6K0	32.416	1536597	Podoviridae	undef	Enterobacteria_phage_J8-65	11	Proteobacteria	Gammaproteobacteria	Enterobacterales	Enterobacteriaceae	Escherichia	Escherichia_coli
Gp38 distal long tail fiber assembly catalyst	attachment and penetration	Q5QC48	0.884	293178	Myoviridae	T4virus	Enterobacteria_phage_JS	11	Proteobacteria	Gammaproteobacteria	Enterobacterales	Enterobacteriaceae	Escherichia	Escherichia_coli
Tail length regulator	attachment and penetration	C4MZ04	0.339	576789	Myoviridae	T4virus	Enterobacteria_phage_JSE	10	Proteobacteria	Gammaproteobacteria	Enterobacterales	Enterobacteriaceae	Escherichia	Escherichia_coli
Long tail fiber protein p37	attachment and penetration	Q38394	4.919	10674	Myoviridae	T4virus	Enterobacteria_phage_K3	27	Proteobacteria	Gammaproteobacteria	Enterobacterales	Enterobacteriaceae	Escherichia	Escherichia_coli
Receptor-recognizing protein	attachment and penetration	P08234	3.128	10676	Myoviridae	T4virus	Enterobacteria_phage_M1	27	Firmicutes	Negativicutes	Selenomonadales	Selenomonadaceae	Selenomonas	Selenomonas_ruminantium
Virion export protein	Assembly	P03665	0.208	10870	Inoviridae	Inovirus	Enterobacteria_phage_M13	10	Proteobacteria	Gammaproteobacteria	Enterobacterales	Enterobacteriaceae	Escherichia	Escherichia_coli
III	attachment and penetration	D0U161	0.697	10863	Inoviridae	Inovirus	Enterobacteria_phage_M13	10	Proteobacteria	Gammaproteobacteria	Enterobacterales	Enterobacteriaceae	Escherichia	Escherichia_coli
III protein	attachment and penetration	G4WZN3	0.697	10863	Inoviridae	Inovirus	Enterobacteria_phage_M13	10	Proteobacteria	Gammaproteobacteria	Enterobacterales	Enterobacteriaceae	Escherichia	Escherichia_coli
Attachment protein G3P	attachment and penetration	P69168	1.278	10870	Inoviridae	Inovirus	Enterobacteria_phage_M13	10	Proteobacteria	Gammaproteobacteria	Enterobacterales	Enterobacteriaceae	Escherichia	Escherichia_coli
Attachment protein G3P	attachment and penetration	G1K451	1.278	10870	Inoviridae	Inovirus	Enterobacteria_phage_M13	10	Proteobacteria	Gammaproteobacteria	Enterobacterales	Enterobacteriaceae	Escherichia	Escherichia_coli
Attachment protein G3P	attachment and penetration	G1K453	1.278	10870	Inoviridae	Inovirus	Enterobacteria_phage_M13	10	Proteobacteria	Gammaproteobacteria	Enterobacterales	Enterobacteriaceae	Escherichia	Escherichia_coli
Attachment protein G3P	attachment and penetration	G1K452	1.278	10870	Inoviridae	Inovirus	Enterobacteria_phage_M13	10	Proteobacteria	Gammaproteobacteria	Enterobacterales	Enterobacteriaceae	Escherichia	Escherichia_coli
Attachment protein G3P	attachment and penetration	G1K452	1.278	10870	Inoviridae	Inovirus	Enterobacteria_phage_M13	10	Proteobacteria	Gammaproteobacteria	Enterobacterales	Enterobacteriaceae	Escherichia	Escherichia_coli
III protein	attachment and penetration	G4WZP3	1.442	10863	Inoviridae	Inovirus	Enterobacteria_phage_M13	10	Proteobacteria	Gammaproteobacteria	Enterobacterales	Enterobacteriaceae	Escherichia	Escherichia_coli
Structural protein	unknown	J7I0P3	1.918	10870	Inoviridae	Inovirus	Enterobacteria_phage_M13	10	Proteobacteria	Gammaproteobacteria	Enterobacterales	Enterobacteriaceae	Escherichia	Escherichia_coli
Phage assembly protein	assembly	J7HXF0	2.945	10870	Inoviridae	Inovirus	Enterobacteria_phage_M13	10	Proteobacteria	Gammaproteobacteria	Enterobacterales	Enterobacteriaceae	Escherichia	Escherichia_coli
III	attachment and penetration	D0U171	3.186	10863	Inoviridae	Inovirus	Enterobacteria_phage_M13	10	Proteobacteria	Gammaproteobacteria	Enterobacterales	Enterobacteriaceae	Escherichia	Escherichia_coli
Protein IV	attachment and penetration	A7BJY1	4.287	10863	Inoviridae	Inovirus	Enterobacteria_phage_M13	10	Proteobacteria	Gammaproteobacteria	Enterobacterales	Enterobacteriaceae	Escherichia	Escherichia_coli
IV	attachment and penetration	D0U174	5.955	10863	Inoviridae	Inovirus	Enterobacteria_phage_M13	10	Proteobacteria	Gammaproteobacteria	Enterobacterales	Enterobacteriaceae	Escherichia	Escherichia_coli
Uncharacterized protein	Unknown	K7PHQ0	3.261	1147149	Siphoviridae	Lambdavirus	Enterobacteria_phage_mEp043_c-1	69	Proteobacteria	Gammaproteobacteria	Enterobacterales	Enterobacteriaceae	Escherichia	Escherichia_coli
Central tail fiber	attachment and penetration	K7PH86	6.567	1147149	Siphoviridae	Lambdavirus	Enterobacteria_phage_mEp043_c-1	69	Proteobacteria	Gammaproteobacteria	Enterobacterales	Enterobacteriaceae	Escherichia	Escherichia_coli
Tail length tape measure protein	attachment and penetration	K7PM62	3.54	1147150	Siphoviridae	Lambdavirus	Enterobacteria_phage_mEp235	61	Proteobacteria	Gammaproteobacteria	Enterobacterales	Enterobacteriaceae	Escherichia	Escherichia_coli
Central tail fiber	attachment and penetration	K7PHJ8	4.467	1147150	Siphoviridae	Lambdavirus	Enterobacteria_phage_mEp235	61	Proteobacteria	Gammaproteobacteria	Enterobacterales	Enterobacteriaceae	Escherichia	Escherichia_coli
Uncharacterized protein	Unknown	K7PJV8	6.507	1147150	Siphoviridae	Lambdavirus	Enterobacteria_phage_mEp235	61	Proteobacteria	Gammaproteobacteria	Enterobacterales	Enterobacteriaceae	Escherichia	Escherichia_coli
Central tail fiber	attachment and penetration	K7PKR4	2.939	1147151	Siphoviridae	Lambdavirus	Enterobacteria_phage_mEp237	63	Proteobacteria	Gammaproteobacteria	Enterobacterales	Enterobacteriaceae	Escherichia	Escherichia_coli
Uncharacterized protein	Unknown	K7PGX6	7.002	1147151	Siphoviridae	Lambdavirus	Enterobacteria_phage_mEp237	63	Proteobacteria	Gammaproteobacteria	Enterobacterales	Enterobacteriaceae	Escherichia	Escherichia_coli
Host specificity protein	attachment and penetration	K7PKJ2	0.282	1147152	Siphoviridae	Lambdavirus	Enterobacteria_phage_mEp460	59	Proteobacteria	Gammaproteobacteria	Enterobacterales	Enterobacteriaceae	Escherichia	Escherichia_coli
Tail length tape measure protein	attachment and penetration	K7PKG1	2.687	1147153	Siphoviridae	Lambdavirus	Enterobacteria_phage_mEpX1	66	Proteobacteria	Gammaproteobacteria	Enterobacterales	Enterobacteriaceae	Escherichia	Escherichia_coli
Central tail fiber J	attachment and penetration	K7PJL6	2.779	1147153	Siphoviridae	Lambdavirus	Enterobacteria_phage_mEpX1	66	Proteobacteria	Gammaproteobacteria	Enterobacterales	Enterobacteriaceae	Escherichia	Escherichia_coli
Uncharacterized protein	Unknown	K7PLS8	6.507	1147153	Siphoviridae	Lambdavirus	Enterobacteria_phage_mEpX1	66	Proteobacteria	Gammaproteobacteria	Enterobacterales	Enterobacteriaceae	Escherichia	Escherichia_coli
Tail length tape measure protein	attachment and penetration	K7PGX8	3.54	1147154	Siphoviridae	Lambdavirus	Enterobacteria_phage_mEpX2	67	Proteobacteria	Gammaproteobacteria	Enterobacterales	Enterobacteriaceae	Escherichia	Escherichia_coli
Uncharacterized protein	Unknown	K7PGR3	6.507	1147154	Siphoviridae	Lambdavirus	Enterobacteria_phage_mEpX2	67	Proteobacteria	Gammaproteobacteria	Enterobacterales	Enterobacteriaceae	Escherichia	Escherichia_coli
Glutamine amidotransferase	replication of phage DNA and synthesis of protein	K4I3T9	1.594	1237159	Podoviridae	undef	Enterobacteria_phage_NJ01	109	Proteobacteria	Gammaproteobacteria	Enterobacterales	Enterobacteriaceae	Escherichia	Escherichia_coli
Uncharacterized protein	Unknown	K4I158	1.729	1237159	Podoviridae	undef	Enterobacteria_phage_NJ01	109	Proteobacteria	Gammaproteobacteria	Enterobacterales	Enterobacteriaceae	Escherichia	Escherichia_coli
Putative structural protein	Unknown	K4I3R7	3.728	1237159	Podoviridae	undef	Enterobacteria_phage_NJ01	109	Proteobacteria	Gammaproteobacteria	Enterobacterales	Enterobacteriaceae	Escherichia	Escherichia_coli
Uncharacterized protein	Unknown	K4HZQ9	21.382	1237159	Podoviridae	undef	Enterobacteria_phage_NJ01	109	Proteobacteria	Gammaproteobacteria	Enterobacterales	Enterobacteriaceae	Escherichia	Escherichia_coli
Putative DNA injection protein	attachment and penetration	K4ICF0	26.876	1237159	Podoviridae	undef	Enterobacteria_phage_NJ01	109	Proteobacteria	Gammaproteobacteria	Enterobacterales	Enterobacteriaceae	Escherichia	Escherichia_coli
Gp29 baseplate hub subunit tail length determinator	attachment and penetration	A7XFE5	0.167	448384	Myoviridae	Rb49virus	Enterobacteria_phage_Phi1	276	Proteobacteria	Gammaproteobacteria	Enterobacterales	Enterobacteriaceae	Escherichia	Escherichia_coli
Gp38 distal long tail fiber adhesin	attachment and penetration	A7XF30	0.89	448384	Myoviridae	Rb49virus	Enterobacteria_phage_Phi1	276	Proteobacteria	Gammaproteobacteria	Enterobacterales	Enterobacteriaceae	Escherichia	Escherichia_coli
Host specificity protein J	attachment and penetration	E4WL39	0.204	10713	Siphoviridae	Lambdavirus	Enterobacteria_phage_phi80	63	Proteobacteria	Gammaproteobacteria	Enterobacterales	Enterobacteriaceae	Escherichia	Escherichia_coli
Gp23; (224)	attachment and penetration	E4WL41	2.369	10713	Siphoviridae	Lambdavirus	Enterobacteria_phage_phi80	63	Proteobacteria	Gammaproteobacteria	Enterobacterales	Enterobacteriaceae	Escherichia	Escherichia_coli
Uncharacterized protein	Unknown	M9NZD9	3.612	10713	Siphoviridae	Lambdavirus	Enterobacteria_phage_phi80	63	Proteobacteria	Gammaproteobacteria	Enterobacterales	Enterobacteriaceae	Escherichia	Escherichia_coli
Phi92_gp180	Unknown	I7I032	5.115	948870	Myoviridae	undef	Enterobacteria_phage_phi92	250	Proteobacteria	Gammaproteobacteria	Enterobacterales	Enterobacteriaceae	Escherichia	Escherichia_coli
Phi92_gp147	Unknown	I7HPG8	15.563	948870	Myoviridae	undef	Enterobacteria_phage_phi92	1156	Proteobacteria	Gammaproteobacteria	Enterobacterales	Enterobacteriaceae	Escherichia	Escherichia_coli
Putative tail fiber	attachment and penetration	A9Q1W5	4.014	451705	Myoviridae	undef	Enterobacteria_phage_phiEcoM-GJ1	75	Proteobacteria	Gammaproteobacteria	Enterobacterales	Enterobacteriaceae	Escherichia	Escherichia_coli
Putative single-stranded DNA-binding protein	replication of phage DNA and synthesis of protein	A9Q1R8	5.719	451705	Myoviridae	undef	Enterobacteria_phage_phiEcoM-GJ1	75	Proteobacteria	Gammaproteobacteria	Enterobacterales	Enterobacteriaceae	Escherichia	Escherichia_coli
Uncharacterized protein	Unknown	L7TMG4	1.246	1273706	Siphoviridae	T1virus	Enterobacteria_phage_phiJLA23	143	Proteobacteria	Gammaproteobacteria	Enterobacterales	Enterobacteriaceae	Escherichia	Escherichia_coli
Putative tail fiber	attachment and penetration	L7TMF5	1.663	1273706	Siphoviridae	T1virus	Enterobacteria_phage_phiJLA23	143	Proteobacteria	Gammaproteobacteria	Enterobacterales	Enterobacteriaceae	Escherichia	Escherichia_coli
Putative tail length tape measure protein	attachment and penetration	L7TMG0	4.41	1273706	Siphoviridae	T1virus	Enterobacteria_phage_phiJLA23	143	Proteobacteria	Gammaproteobacteria	Enterobacterales	Enterobacteriaceae	Escherichia	Escherichia_coli
Uncharacterized protein	Unknown	L7TLQ7	6.336	1273706	Siphoviridae	T1virus	Enterobacteria_phage_phiJLA23	143	Proteobacteria	Gammaproteobacteria	Enterobacterales	Enterobacteriaceae	Escherichia	Escherichia_coli
Putative tail fiber	attachment and penetration	L7TQV3	9.486	1273706	Siphoviridae	T1virus	Enterobacteria_phage_phiJLA23	143	Proteobacteria	Gammaproteobacteria	Enterobacterales	Enterobacteriaceae	Escherichia	Escherichia_coli
Minor spike protein	attachment and penetration	P03649	3.755	10848	Microviridae	Microvirus	Enterobacteria_phage_phiK	21	Proteobacteria	Gammaproteobacteria	Enterobacterales	Enterobacteriaceae	Escherichia	Escherichia_coli
Receptor binding	attachment and penetration	F7ITY5	6.718	261665	Tectiviridae	Tectivirus	Enterobacteria_phage_PR772	63	Proteobacteria	Gammaproteobacteria	Enterobacterales	undef	undef	undef
Major capsid protein	attachment and penetration	Q6EDX0	0.222	10658	Tectiviridae	Tectivirus	Enterobacteria_phage_PRD1	31	Proteobacteria	Gammaproteobacteria	Pseudomonadales	Moraxellaceae	Acinetobacter	Acinetobacter_calcoaceticus
Major capsid protein P3	attachment and penetration	P22535	0.222	10658	Tectiviridae	Tectivirus	Enterobacteria_phage_PRD1	31	Proteobacteria	Gammaproteobacteria	Pseudomonadales	Moraxellaceae	Acinetobacter	Acinetobacter_calcoaceticus
Major capsid protein	attachment and penetration	Q08659	0.222	318595	Tectiviridae	Tectivirus	Enterobacteria_phage_PRD1	31	Proteobacteria	Gammaproteobacteria	Enterobacterales	undef	undef	undef
Major capsid protein	attachment and penetration	F7IWD2	0.222	261665	Tectiviridae	Tectivirus	Enterobacteria_phage_PRD1	31	Proteobacteria	Gammaproteobacteria	Enterobacterales	undef	undef	undef
DNA delivery	attachment and penetration	Q3T528	0.247	318593	Tectiviridae	Tectivirus	Enterobacteria_phage_PRD1	31	Proteobacteria	Gammaproteobacteria	Enterobacterales	undef	undef	undef
DNA delivery protein	attachment and penetration	Q6EDW2	0.981	10658	Tectiviridae	Tectivirus	Enterobacteria_phage_PRD1	31	Proteobacteria	Gammaproteobacteria	Pseudomonadales	Moraxellaceae	Acinetobacter	Acinetobacter_calcoaceticus
Infectivity protein P11	attachment and penetration	P27382	0.981	10658	Tectiviridae	Tectivirus	Enterobacteria_phage_PRD1	31	Proteobacteria	Gammaproteobacteria	Pseudomonadales	Moraxellaceae	Acinetobacter	Acinetobacter_calcoaceticus
DNA delivery	attachment and penetration	Q3T4W6	0.981	318595	Tectiviridae	Tectivirus	Enterobacteria_phage_PRD1	31	Proteobacteria	Gammaproteobacteria	Enterobacterales	undef	undef	undef
DNA delivery	attachment and penetration	F7ITP7	0.981	261665	Tectiviridae	Tectivirus	Enterobacteria_phage_PRD1	31	Proteobacteria	Gammaproteobacteria	Enterobacterales	undef	undef	undef
Receptor binding	attachment and penetration	Q3T4Y5	2.001	318595	Tectiviridae	Tectivirus	Enterobacteria_phage_PRD1	31	Proteobacteria	Gammaproteobacteria	Enterobacterales	undef	undef	undef
Receptor binding protein	attachment and penetration	Q6EDY2	6.718	10658	Tectiviridae	Tectivirus	Enterobacteria_phage_PRD1	31	Proteobacteria	Gammaproteobacteria	Pseudomonadales	Moraxellaceae	Acinetobacter	Acinetobacter_calcoaceticus
Receptor binding	attachment and penetration	Q3T516	7.323	318594	Tectiviridae	Tectivirus	Enterobacteria_phage_PRD1	31	Proteobacteria	Gammaproteobacteria	Enterobacterales	undef	undef	undef
Receptor binding	attachment and penetration	Q3T4V4	7.973	318596	Tectiviridae	Tectivirus	Enterobacteria_phage_PRD1	31	Proteobacteria	Gammaproteobacteria	Enterobacterales	undef	undef	undef
Receptor binding	attachment and penetration	Q3T547	8.377	318593	Tectiviridae	Tectivirus	Enterobacteria_phage_PRD1	0	Proteobacteria	Gammaproteobacteria	Enterobacterales	undef	undef	undef
Adsorption protein P2	attachment and penetration	P27378	8.899	10658	Tectiviridae	Tectivirus	Enterobacteria_phage_PRD1	31	Proteobacteria	Gammaproteobacteria	Pseudomonadales	Moraxellaceae	Acinetobacter	Acinetobacter_calcoaceticus
DNA delivery	attachment and penetration	Q3T4Z7	0.247	318594	Tectiviridae	Tectivirus	Enterobacteria_phage_PRD3	31	Proteobacteria	Gammaproteobacteria	Enterobacterales	undef	undef	undef
Base plate-tail tube initiator	attachment and penetration	A0A097J541	2.706	69608	Myoviridae	T4virus	Enterobacteria_phage_RB10	277	Proteobacteria	Gammaproteobacteria	Enterobacterales	Enterobacteriaceae	Escherichia	Escherichia_coli
Tail fiber adhesin	attachment and penetration	A0A097J588	3.134	69608	Myoviridae	T4virus	Enterobacteria_phage_RB10	277	Proteobacteria	Gammaproteobacteria	Enterobacterales	Enterobacteriaceae	Escherichia	Escherichia_coli
Baseplate wedge protein gp7	attachment and penetration	C3V1L5	0.038	197310	Myoviridae	T4virus	Enterobacteria_phage_RB14	274	Proteobacteria	Gammaproteobacteria	Enterobacterales	undef	undef	undef
Gp37 large distal tail fiber subunit	attachment and penetration	C3V1V7	2.487	197310	Myoviridae	T4virus	Enterobacteria_phage_RB14	274	Proteobacteria	Gammaproteobacteria	Enterobacterales	undef	undef	undef
Gp54 base plate-tail tube initiator	attachment and penetration	C3V1Q4	2.706	197310	Myoviridae	T4virus	Enterobacteria_phage_RB14	274	Proteobacteria	Gammaproteobacteria	Enterobacterales	undef	undef	undef
Gp38	attachment and penetration	C3V1V8	3.591	197310	Myoviridae	T4virus	Enterobacteria_phage_RB14	274	Proteobacteria	Gammaproteobacteria	Enterobacterales	undef	undef	undef
Gp48 base plate	attachment and penetration	C3V1Q3	3.693	197310	Myoviridae	T4virus	Enterobacteria_phage_RB14	274	Proteobacteria	Gammaproteobacteria	Enterobacterales	undef	undef	undef
Gp48 baseplate tail tube cap	attachment and penetration	D9ICF7	2.178	329381	Myoviridae	T4virus	Enterobacteria_phage_RB16	270	Proteobacteria	Gammaproteobacteria	Enterobacterales	Enterobacteriaceae	Escherichia	Escherichia_coli
Gp34 long tail fiber proximal subunit	attachment and penetration	D9ICW7	4.338	329381	Myoviridae	T4virus	Enterobacteria_phage_RB16	270	Proteobacteria	Gammaproteobacteria	Enterobacterales	Enterobacteriaceae	Escherichia	Escherichia_coli
Fibritin neck whiskers protein	assembly	A0A097J5T7	0.059	69609	Myoviridae	T4virus	Enterobacteria_phage_RB27	271	Proteobacteria	Gammaproteobacteria	Enterobacterales	Enterobacteriaceae	Escherichia	Escherichia_coli
Base plate-tail tube initiator	attachment and penetration	A0A097J5X2	2.706	69609	Myoviridae	T4virus	Enterobacteria_phage_RB27	271	Proteobacteria	Gammaproteobacteria	Enterobacterales	Enterobacteriaceae	Escherichia	Escherichia_coli
Tail fiber adhesin	attachment and penetration	A0A097J615	3.134	69609	Myoviridae	T4virus	Enterobacteria_phage_RB27	271	Proteobacteria	Gammaproteobacteria	Enterobacterales	Enterobacteriaceae	Escherichia	Escherichia_coli
Tail fiber adhesin gp38	attachment and penetration	O80255	3.134	69609	Myoviridae	T4virus	Enterobacteria_phage_RB27	271	Proteobacteria	Gammaproteobacteria	Enterobacterales	Enterobacteriaceae	Escherichia	Escherichia_coli
Baseplate subunit	attachment and penetration	A0A097J5V5	3.693	69609	Myoviridae	T4virus	Enterobacteria_phage_RB27	271	Proteobacteria	Gammaproteobacteria	Enterobacterales	Enterobacteriaceae	Escherichia	Escherichia_coli
Base plate-tail tube initiator	attachment and penetration	A0A097J1B0	2.706	31533	Myoviridae	T4virus	Enterobacteria_phage_RB3	273	Proteobacteria	Gammaproteobacteria	Enterobacterales	Enterobacteriaceae	Escherichia	Escherichia_coli
Tail fiber adhesin	attachment and penetration	G8E059	3.134	31533	Myoviridae	T4virus	Enterobacteria_phage_RB3	273	Proteobacteria	Gammaproteobacteria	Enterobacterales	Enterobacteriaceae	Escherichia	Escherichia_coli
Baseplate subunit	attachment and penetration	A0A097J179	4.835	31533	Myoviridae	T4virus	Enterobacteria_phage_RB3	273	Proteobacteria	Gammaproteobacteria	Enterobacterales	Enterobacteriaceae	Escherichia	Escherichia_coli
Baseplate subunit	attachment and penetration	A0A097J543	4.835	69608	Myoviridae	T4virus	Enterobacteria_phage_RB3	273	Proteobacteria	Gammaproteobacteria	Enterobacterales	Enterobacteriaceae	Escherichia	Escherichia_coli
Base plate-tail tube initiator	attachment and penetration	Q06ED4	2.706	45406	Myoviridae	T4virus	Enterobacteria_phage_RB32	270	Proteobacteria	Gammaproteobacteria	Enterobacterales	Enterobacteriaceae	Escherichia	Escherichia_coli
Gp38	attachment and penetration	Q06E82	3.05	45406	Myoviridae	T4virus	Enterobacteria_phage_RB32	270	Proteobacteria	Gammaproteobacteria	Enterobacterales	Enterobacteriaceae	Escherichia	Escherichia_coli
Base plate	attachment and penetration	Q06ED5	3.693	45406	Myoviridae	T4virus	Enterobacteria_phage_RB32	270	Proteobacteria	Gammaproteobacteria	Enterobacterales	Enterobacteriaceae	Escherichia	Escherichia_coli
Baseplate subunit	attachment and penetration	A0A097J6N1	3.693	134822	Myoviridae	T4virus	Enterobacteria_phage_RB32	270	Proteobacteria	Gammaproteobacteria	Enterobacterales	Enterobacteriaceae	Escherichia	Escherichia_coli
Base plate-tail tube initiator	attachment and penetration	A0A097J6M6	2.706	134822	Myoviridae	T4virus	Enterobacteria_phage_RB33	283	Proteobacteria	Gammaproteobacteria	Enterobacterales	Enterobacteriaceae	Escherichia	Escherichia_coli
Tail fiber adhesin	attachment and penetration	G8E063	3.05	134822	Myoviridae	T4virus	Enterobacteria_phage_RB33	280	Proteobacteria	Gammaproteobacteria	Enterobacterales	Enterobacteriaceae	Escherichia	Escherichia_coli
Gp37 large distal tail fiber subunit	attachment and penetration	Q56BB8	2.012	115991	Myoviridae	T4virus	Enterobacteria_phage_RB43	292	Proteobacteria	Gammaproteobacteria	Enterobacterales	Enterobacteriaceae	undef	undef
Gp 36-37.2	assembly	Q858B5	3.438	115991	Myoviridae	T4virus	Enterobacteria_phage_RB43	292	Proteobacteria	Gammaproteobacteria	Enterobacterales	Enterobacteriaceae	undef	undef
Tail length regulator	attachment and penetration	Q76XG8	0.339	50948	Myoviridae	Rb49virus	Enterobacteria_phage_RB49	279	Proteobacteria	Gammaproteobacteria	Enterobacterales	Enterobacteriaceae	Escherichia	Escherichia_coli
Base plate-tail tube initiator	attachment and penetration	A0A097J208	2.706	1112578	Myoviridae	T4virus	Enterobacteria_phage_RB5	272	Proteobacteria	Gammaproteobacteria	Enterobacterales	Enterobacteriaceae	Escherichia	Escherichia_coli
Tail fiber adhesin	attachment and penetration	G8E060	3.134	1112578	Myoviridae	T4virus	Enterobacteria_phage_RB5	272	Proteobacteria	Gammaproteobacteria	Enterobacterales	Enterobacteriaceae	Escherichia	Escherichia_coli
Baseplate subunit	attachment and penetration	A0A097J230	4.835	1112578	Myoviridae	T4virus	Enterobacteria_phage_RB5	272	Proteobacteria	Gammaproteobacteria	Enterobacterales	Enterobacteriaceae	Escherichia	Escherichia_coli
Gp48 base plate	attachment and penetration	C3V2H9	0.435	10693	Myoviridae	T4virus	Enterobacteria_phage_RB51	274	Proteobacteria	Gammaproteobacteria	Enterobacterales	Enterobacteriaceae	Escherichia	Escherichia_coli
Gp37 large distal tail fiber subunit	attachment and penetration	C3V2N4	1.155	10693	Myoviridae	T4virus	Enterobacteria_phage_RB51	274	Proteobacteria	Gammaproteobacteria	Enterobacterales	Enterobacteriaceae	Escherichia	Escherichia_coli
Base plate-tail tube initiator	attachment and penetration	A0A097J8Z5	1.591	36339	Myoviridae	T4virus	Enterobacteria_phage_RB51	274	Proteobacteria	Gammaproteobacteria	Enterobacterales	Enterobacteriaceae	Escherichia	Escherichia_coli
Gp54 base plate-tail tube initiator	attachment and penetration	C3V2I0	1.591	10693	Myoviridae	T4virus	Enterobacteria_phage_RB51	274	Proteobacteria	Gammaproteobacteria	Enterobacterales	Enterobacteriaceae	Escherichia	Escherichia_coli
Baseplate wedge protein gp7	attachment and penetration	C3V2E2	1.986	10693	Myoviridae	T4virus	Enterobacteria_phage_RB51	274	Proteobacteria	Gammaproteobacteria	Enterobacterales	Enterobacteriaceae	Escherichia	Escherichia_coli
Base plate-tail tube initiator	attachment and penetration	A0A097J2Q8	2.706	69610	Myoviridae	T4virus	Enterobacteria_phage_RB6	278	Proteobacteria	Gammaproteobacteria	Enterobacterales	Enterobacteriaceae	Escherichia	Escherichia_coli
Tail fiber adhesin	attachment and penetration	G8E061	3.134	69610	Myoviridae	T4virus	Enterobacteria_phage_RB6	273	Proteobacteria	Gammaproteobacteria	Enterobacterales	Enterobacteriaceae	Escherichia	Escherichia_coli
Baseplate subunit	attachment and penetration	A0A097J2S8	4.835	69610	Myoviridae	T4virus	Enterobacteria_phage_RB6	552	Proteobacteria	Gammaproteobacteria	Enterobacterales	Enterobacteriaceae	Escherichia	Escherichia_coli
Long tail fiber distal subunit	attachment and penetration	A0A097J974	1.155	36339	Myoviridae	T4virus	Enterobacteria_phage_RB68	274	Proteobacteria	Gammaproteobacteria	Enterobacterales	Enterobacteriaceae	Escherichia	Escherichia_coli
Baseplate wedge protein gp7	attachment and penetration	A0A097J8W3	1.986	36339	Myoviridae	T4virus	Enterobacteria_phage_RB68	552	Proteobacteria	Gammaproteobacteria	Enterobacterales	Enterobacteriaceae	Escherichia	Escherichia_coli
Base plate-tail tube initiator	attachment and penetration	A0A097J3K9	2.706	697291	Myoviridae	T4virus	Enterobacteria_phage_RB7	275	Proteobacteria	Gammaproteobacteria	Enterobacterales	Enterobacteriaceae	Escherichia	Escherichia_coli
Tail fiber adhesin	attachment and penetration	G8E062	3.134	697291	Myoviridae	T4virus	Enterobacteria_phage_RB7	275	Proteobacteria	Gammaproteobacteria	Enterobacterales	Enterobacteriaceae	Escherichia	Escherichia_coli
Baseplate subunit	attachment and penetration	A0A097J3F9	4.835	697291	Myoviridae	T4virus	Enterobacteria_phage_RB7	275	Proteobacteria	Gammaproteobacteria	Enterobacterales	Enterobacteriaceae	Escherichia	Escherichia_coli
Base plate-tail tube initiator	attachment and penetration	A0A097J4B0	2.706	69612	Myoviridae	T4virus	Enterobacteria_phage_RB9	275	Proteobacteria	Gammaproteobacteria	Enterobacterales	Enterobacteriaceae	Escherichia	Escherichia_coli
Tail fiber adhesin	attachment and penetration	A0A097J4F3	3.134	69612	Myoviridae	T4virus	Enterobacteria_phage_RB9	275	Proteobacteria	Gammaproteobacteria	Enterobacterales	Enterobacteriaceae	Escherichia	Escherichia_coli
Baseplate subunit	attachment and penetration	A0A097J4B2	4.835	69612	Myoviridae	T4virus	Enterobacteria_phage_RB9	275	Proteobacteria	Gammaproteobacteria	Enterobacterales	Enterobacteriaceae	Escherichia	Escherichia_coli
Transglycosylase	attachment and penetration	A0A088CQ71	11.358	1524881	Podoviridae	undef	Enterobacteria_phage_Sf101	66	Proteobacteria	Gammaproteobacteria	Enterobacterales	Enterobacteriaceae	Shigella	Shigella_flexneri
DNA transfer protein	attachment and penetration	A0A088CPR8	14.768	1524881	Podoviridae	undef	Enterobacteria_phage_Sf101	66	Proteobacteria	Gammaproteobacteria	Enterobacterales	Enterobacteriaceae	Shigella	Shigella_flexneri
Tail fiber protein	attachment and penetration	A0A0C4UQV0	1.784	1567022	Myoviridae	Muvirus	Enterobacteria_phage_SfMu	55	Proteobacteria	Gammaproteobacteria	Enterobacterales	Enterobacteriaceae	Shigella	Shigella_flexneri
GpH	attachment and penetration	C6K2G9	3.755	10845	Microviridae	Microvirus	Enterobacteria_phage_St-1	11	Proteobacteria	Gammaproteobacteria	Enterobacterales	Enterobacteriaceae	Escherichia	Escherichia_coli
16	release	Q76H13	4.979	221029	Podoviridae	P22virus	Enterobacteria_phage_ST104	63	Proteobacteria	Gammaproteobacteria	Enterobacterales	Enterobacteriaceae	Salmonella	Salmonella_enterica
20	Unknown	Q76H14	15.601	221029	Podoviridae	P22virus	Enterobacteria_phage_ST104	63	Proteobacteria	Gammaproteobacteria	Enterobacterales	Enterobacteriaceae	Salmonella	Salmonella_enterica
Similar to bacteriophage P22 gp7 in GenBank Accession Number AAF75053	Unknown	Q76H15	18.367	221029	Podoviridae	P22virus	Enterobacteria_phage_ST104	63	Proteobacteria	Gammaproteobacteria	Enterobacterales	Enterobacteriaceae	Salmonella	Salmonella_enterica
Tail fiber adhesin	attachment and penetration	G8E065	0.983	69613	Myoviridae	T4virus	Enterobacteria_phage_SV76	2	Proteobacteria	Gammaproteobacteria	Enterobacterales	Enterobacteriaceae	undef	undef
Gp 10B	attachment and penetration	H6BFI3	1.527	1075774	Podoviridae	T7virus	Enterobacteria_phage_T3	55	Proteobacteria	Gammaproteobacteria	Enterobacterales	Enterobacteriaceae	Escherichia	Escherichia_coli
Major head protein	attachment and penetration	D9HP05	0.249	10665	Myoviridae	T4virus	Enterobacteria_phage_T4_sensu_lato	278	Proteobacteria	Gammaproteobacteria	Enterobacterales	Enterobacteriaceae	Escherichia	Escherichia_coli
Gp37, tail fiber protein	attachment and penetration	Q76PK3	0.577	10665	Myoviridae	T4virus	Enterobacteria_phage_T4_sensu_lato	278	Proteobacteria	Gammaproteobacteria	Enterobacterales	Enterobacteriaceae	Escherichia	Escherichia_coli
Gp37, tip of tail fiber	attachment and penetration	Q38191	0.577	10665	Myoviridae	T4virus	Enterobacteria_phage_T4_sensu_lato	278	Proteobacteria	Gammaproteobacteria	Enterobacterales	Enterobacteriaceae	Escherichia	Escherichia_coli
Receptor-recognizing protein	attachment and penetration	P07875	0.942	10664	Myoviridae	T4virus	Enterobacteria_phage_T4_sensu_lato	278	Proteobacteria	Gammaproteobacteria	Enterobacterales	Enterobacteriaceae	Escherichia	Escherichia_coli
Gp37, tail fiber of bacteriophage Yer2	attachment and penetration	Q38185	0.972	10665	Myoviridae	T4virus	Enterobacteria_phage_T4_sensu_lato	278	Proteobacteria	Gammaproteobacteria	Enterobacterales	Enterobacteriaceae	Escherichia	Escherichia_coli
Gp37, tip of tail fiber	attachment and penetration	Q38189	1.748	10665	Myoviridae	T4virus	Enterobacteria_phage_T4_sensu_lato	278	Proteobacteria	Gammaproteobacteria	Enterobacterales	Enterobacteriaceae	Escherichia	Escherichia_coli
Tail fiber adhesin	attachment and penetration	G8E058	1.772	69607	Myoviridae	T4virus	Enterobacteria_phage_T4_sensu_lato	278	Proteobacteria	Gammaproteobacteria	Enterobacterales	Yersiniaceae	Yersinia	Yersinia_pseudotuberculosis
Gp37, tip of tail fiber	attachment and penetration	Q38190	1.852	10665	Myoviridae	T4virus	Enterobacteria_phage_T4_sensu_lato	278	Proteobacteria	Gammaproteobacteria	Enterobacterales	Enterobacteriaceae	Escherichia	Escherichia_coli
Major head protein	attachment and penetration	D9HP08	1.952	10665	Myoviridae	T4virus	Enterobacteria_phage_T4_sensu_lato	278	Proteobacteria	Gammaproteobacteria	Enterobacterales	Enterobacteriaceae	Escherichia	Escherichia_coli
Major head protein	attachment and penetration	D9HP12	1.952	10665	Myoviridae	T4virus	Enterobacteria_phage_T4_sensu_lato	278	Proteobacteria	Gammaproteobacteria	Enterobacterales	Enterobacteriaceae	Escherichia	Escherichia_coli
Base plate-tail tube initiator	attachment and penetration	A0A097J7I7	2.706	697289	Myoviridae	T4virus	Enterobacteria_phage_T4_sensu_lato	278	Proteobacteria	Gammaproteobacteria	Enterobacterales	Enterobacteriaceae	Escherichia	Escherichia_coli
Base plate-tail tube initiator	attachment and penetration	A0A097J870	2.706	697290	Myoviridae	T4virus	Enterobacteria_phage_T4_sensu_lato	278	Proteobacteria	Gammaproteobacteria	Enterobacterales	Enterobacteriaceae	Escherichia	Escherichia_coli
Baseplate subunit	attachment and penetration	D9IEN1	2.706	10665	Myoviridae	T4virus	Enterobacteria_phage_T4_sensu_lato	278	Proteobacteria	Gammaproteobacteria	Enterobacterales	Enterobacteriaceae	Escherichia	Escherichia_coli
Baseplate tail-tube junction protein gp54	attachment and penetration	P13341	2.706	10665	Myoviridae	T4virus	Enterobacteria_phage_T4_sensu_lato	278	Proteobacteria	Gammaproteobacteria	Enterobacterales	Enterobacteriaceae	Escherichia	Escherichia_coli
Gp37, tip of tail fiber	attachment and penetration	Q38187	3.207	10665	Myoviridae	T4virus	Enterobacteria_phage_T4_sensu_lato	278	Proteobacteria	Gammaproteobacteria	Enterobacterales	Enterobacteriaceae	Escherichia	Escherichia_coli
Gp37, tip of tail fiber	attachment and penetration	Q38188	3.438	10665	Myoviridae	T4virus	Enterobacteria_phage_T4_sensu_lato	278	Proteobacteria	Gammaproteobacteria	Enterobacterales	Enterobacteriaceae	Escherichia	Escherichia_coli
Tail fiber adhesin	attachment and penetration	G8E056	3.591	69605	Myoviridae	T4virus	Enterobacteria_phage_T4_sensu_lato	278	Proteobacteria	Gammaproteobacteria	Enterobacterales	Enterobacteriaceae	Escherichia	Escherichia_coli
Protein 37	attachment and penetration	Q99362	3.662	10665	Myoviridae	T4virus	Enterobacteria_phage_T4_sensu_lato	278	Proteobacteria	Gammaproteobacteria	Enterobacterales	Enterobacteriaceae	Escherichia	Escherichia_coli
Baseplate subunit	attachment and penetration	D9IEN0	4.807	10665	Myoviridae	T4virus	Enterobacteria_phage_T4_sensu_lato	278	Proteobacteria	Gammaproteobacteria	Enterobacterales	Enterobacteriaceae	Escherichia	Escherichia_coli
Baseplate subunit	attachment and penetration	A0A097J7F0	4.807	697289	Myoviridae	T4virus	Enterobacteria_phage_T4_sensu_lato	278	Proteobacteria	Gammaproteobacteria	Enterobacterales	Enterobacteriaceae	Escherichia	Escherichia_coli
Baseplate subunit	attachment and penetration	A0A097J876	4.807	697290	Myoviridae	T4virus	Enterobacteria_phage_T4_sensu_lato	278	Proteobacteria	Gammaproteobacteria	Enterobacterales	Enterobacteriaceae	Escherichia	Escherichia_coli
Baseplate tail-tube junction protein gp48	attachment and penetration	P13339	4.807	10665	Myoviridae	T4virus	Enterobacteria_phage_T4_sensu_lato	278	Proteobacteria	Gammaproteobacteria	Enterobacterales	Enterobacteriaceae	Escherichia	Escherichia_coli
Receptor-recognizing protein 37	attachment and penetration	Q99363	5.221	10665	Myoviridae	T4virus	Enterobacteria_phage_T4_sensu_lato	278	Proteobacteria	Gammaproteobacteria	Enterobacterales	Enterobacteriaceae	Escherichia	Escherichia_coli
Gp37, tip of tail fiber protein	attachment and penetration	Q38186	5.228	10665	Myoviridae	T4virus	Enterobacteria_phage_T4_sensu_lato	278	Proteobacteria	Gammaproteobacteria	Enterobacterales	Enterobacteriaceae	Escherichia	Escherichia_coli
Long tail fiber distal subunit	attachment and penetration	D9IET6	5.697	10665	Myoviridae	T4virus	Enterobacteria_phage_T4_sensu_lato	278	Proteobacteria	Gammaproteobacteria	Enterobacterales	Enterobacteriaceae	Escherichia	Escherichia_coli
Tail fiber adhesin	attachment and penetration	O80267	6.265	10666	Myoviridae	T4virus	Enterobacteria_phage_T4_sensu_lato	278	Proteobacteria	Gammaproteobacteria	Enterobacterales	Enterobacteriaceae	Escherichia	Escherichia_coli
Gp37	attachment and penetration	A0A0B4U9C5	7.09	10665	Myoviridae	T4virus	Enterobacteria_phage_T4_sensu_lato	278	Proteobacteria	Gammaproteobacteria	Enterobacterales	Enterobacteriaceae	Escherichia	Escherichia_coli
Gp37	attachment and penetration	A0A0B4U8H4	7.09	10665	Myoviridae	T4virus	Enterobacteria_phage_T4_sensu_lato	278	Proteobacteria	Gammaproteobacteria	Enterobacterales	Enterobacteriaceae	Escherichia	Escherichia_coli
Long-tail fiber protein p37	attachment and penetration	P03744	7.09	10665	Myoviridae	T4virus	Enterobacteria_phage_T4_sensu_lato	278	Proteobacteria	Gammaproteobacteria	Enterobacterales	Enterobacteriaceae	Escherichia	Escherichia_coli
Injection protein	attachment and penetration	M1E2E4	11.807	876449	Podoviridae	P22virus	Enterobacteria_phage_UAB_Phi20	80	Proteobacteria	Gammaproteobacteria	Enterobacterales	Enterobacteriaceae	Salmonella	Salmonella_enterica
Injection protein	attachment and penetration	M1E2W9	18.367	876449	Podoviridae	P22virus	Enterobacteria_phage_UAB_Phi20	80	Proteobacteria	Gammaproteobacteria	Enterobacterales	Enterobacteriaceae	Salmonella	Salmonella_enterica
Putative internal virion protein	Unknown	K4FE74	0.701	1141139	Podoviridae	Sp6virus	Enterobacteria_phage_vB_EcoP_ACG-C91	252	Proteobacteria	Gammaproteobacteria	Enterobacterales	Enterobacteriaceae	Escherichia	Escherichia_coli
Putative minor tail protein	attachment and penetration	K4FCD0	1.151	1141140	Siphoviridae	T1virus	Enterobacteria_phage_vB_EcoS_ACG-M12	78	Proteobacteria	Gammaproteobacteria	Enterobacterales	Enterobacteriaceae	Escherichia	Escherichia_coli
Putative single-stranded DNA binding protein	replication of phage DNA and synthesis of protein	K4FBT7	7.811	1141140	Siphoviridae	T1virus	Enterobacteria_phage_vB_EcoS_ACG-M12	78	Proteobacteria	Gammaproteobacteria	Enterobacterales	Enterobacteriaceae	Escherichia	Escherichia_coli
Putative tail fiber protein	attachment and penetration	K4FCD2	8.342	1141140	Siphoviridae	T1virus	Enterobacteria_phage_vB_EcoS_ACG-M12	78	Proteobacteria	Gammaproteobacteria	Enterobacterales	Enterobacteriaceae	Escherichia	Escherichia_coli
Putative tail fiber protein	attachment and penetration	A0A192Y7S7	4.729	1852563	Siphoviridae	undef	Enterobacteria_phage_vB_EcoS_NBD2	87	Proteobacteria	Gammaproteobacteria	Enterobacterales	Enterobacteriaceae	Escherichia	Escherichia_coli
Putative ssDNA-binding protein	replication of phage DNA and synthesis of protein	A0A192Y8G1	25.506	1852563	Siphoviridae	undef	Enterobacteria_phage_vB_EcoS_NBD2	87	Proteobacteria	Gammaproteobacteria	Enterobacterales	Enterobacteriaceae	Escherichia	Escherichia_coli
Putative structural protein	Unknown	H6X4Y7	0.094	1147094	Myoviridae	undef	Enterobacteria_phage_vB_KleM-RaK2	534	Proteobacteria	Gammaproteobacteria	Enterobacterales	Enterobacteriaceae	Klebsiella	Klebsiella_sp.
Topoisomerase II large subunit	replication of phage DNA and synthesis of protein	H6X3W4	0.133	1147094	Myoviridae	undef	Enterobacteria_phage_vB_KleM-RaK2	534	Proteobacteria	Gammaproteobacteria	Enterobacterales	Enterobacteriaceae	Klebsiella	Klebsiella_sp.
Uncharacterized protein	Unknown	H6X3N8	0.28	1147094	Myoviridae	undef	Enterobacteria_phage_vB_KleM-RaK2	534	Proteobacteria	Gammaproteobacteria	Enterobacterales	Enterobacteriaceae	Klebsiella	Klebsiella_sp.
Uncharacterized protein	Unknown	H6X3P5	0.577	1147094	Myoviridae	undef	Enterobacteria_phage_vB_KleM-RaK2	534	Proteobacteria	Gammaproteobacteria	Enterobacterales	Enterobacteriaceae	Klebsiella	Klebsiella_sp.
Uncharacterized protein	Unknown	H6X3K1	0.653	1147094	Myoviridae	undef	Enterobacteria_phage_vB_KleM-RaK2	534	Proteobacteria	Gammaproteobacteria	Enterobacterales	Enterobacteriaceae	Klebsiella	Klebsiella_sp.
Uncharacterized protein	Unknown	H6X4Y2	0.67	1147094	Myoviridae	undef	Enterobacteria_phage_vB_KleM-RaK2	534	Proteobacteria	Gammaproteobacteria	Enterobacterales	Enterobacteriaceae	Klebsiella	Klebsiella_sp.
Uncharacterized protein	Unknown	H6X4U2	0.973	1147094	Myoviridae	undef	Enterobacteria_phage_vB_KleM-RaK2	534	Proteobacteria	Gammaproteobacteria	Enterobacterales	Enterobacteriaceae	Klebsiella	Klebsiella_sp.
Uncharacterized protein	Unknown	H6X3M8	1.603	1147094	Myoviridae	undef	Enterobacteria_phage_vB_KleM-RaK2	534	Proteobacteria	Gammaproteobacteria	Enterobacterales	Enterobacteriaceae	Klebsiella	Klebsiella_sp.
Uncharacterized protein	Unknown	H6X3Q5	3.352	1147094	Myoviridae	undef	Enterobacteria_phage_vB_KleM-RaK2	534	Proteobacteria	Gammaproteobacteria	Enterobacterales	Enterobacteriaceae	Klebsiella	Klebsiella_sp.
Putative structural protein	Unknown	H6X4Z1	4.034	1147094	Myoviridae	undef	Enterobacteria_phage_vB_KleM-RaK2	534	Proteobacteria	Gammaproteobacteria	Enterobacterales	Enterobacteriaceae	Klebsiella	Klebsiella_sp.
Putative structural protein	Unknown	H6X4Z0	4.516	1147094	Myoviridae	undef	Enterobacteria_phage_vB_KleM-RaK2	534	Proteobacteria	Gammaproteobacteria	Enterobacterales	Enterobacteriaceae	Klebsiella	Klebsiella_sp.
Putative structural protein	Unknown	H6X4Y9	5.15	1147094	Myoviridae	undef	Enterobacteria_phage_vB_KleM-RaK2	534	Proteobacteria	Gammaproteobacteria	Enterobacterales	Enterobacteriaceae	Klebsiella	Klebsiella_sp.
Lysozyme	attachment and penetration	H6X3N5	5.257	1147094	Myoviridae	undef	Enterobacteria_phage_vB_KleM-RaK2	534	Proteobacteria	Gammaproteobacteria	Enterobacterales	Enterobacteriaceae	Klebsiella	Klebsiella_sp.
Uncharacterized protein	Unknown	H6X4C4	5.799	1147094	Myoviridae	undef	Enterobacteria_phage_vB_KleM-RaK2	534	Proteobacteria	Gammaproteobacteria	Enterobacterales	Enterobacteriaceae	Klebsiella	Klebsiella_sp.
Uncharacterized protein	Unknown	H6X3M5	7.056	1147094	Myoviridae	undef	Enterobacteria_phage_vB_KleM-RaK2	534	Proteobacteria	Gammaproteobacteria	Enterobacterales	Enterobacteriaceae	Klebsiella	Klebsiella_sp.
Uncharacterized protein	Unknown	H6X3T9	8.117	1147094	Myoviridae	undef	Enterobacteria_phage_vB_KleM-RaK2	534	Proteobacteria	Gammaproteobacteria	Enterobacterales	Enterobacteriaceae	Klebsiella	Klebsiella_sp.
Putative structural protein	Unknown	H6X4Y8	12.866	1147094	Myoviridae	undef	Enterobacteria_phage_vB_KleM-RaK2	534	Proteobacteria	Gammaproteobacteria	Enterobacterales	Enterobacteriaceae	Klebsiella	Klebsiella_sp.
Uncharacterized protein	Unknown	K7PKY0	3.261	1147156	Siphoviridae	Lambdavirus	Enterobacterial_phage_mEp213	74	Proteobacteria	Gammaproteobacteria	Enterobacterales	Enterobacteriaceae	Escherichia	Escherichia_coli
Central tail fiber	attachment and penetration	K7PMC2	6.567	1147156	Siphoviridae	Lambdavirus	Enterobacterial_phage_mEp213	74	Proteobacteria	Gammaproteobacteria	Enterobacterales	Enterobacteriaceae	Escherichia	Escherichia_coli
Central tail fiber J	attachment and penetration	K7PHL5	1.213	1147157	Siphoviridae	Lambdavirus	Enterobacterial_phage_mEp234	61	Proteobacteria	Gammaproteobacteria	Enterobacterales	Enterobacteriaceae	Escherichia	Escherichia_coli
Tail length tape measure protein H	attachment and penetration	K7PM96	2.687	1147157	Siphoviridae	Lambdavirus	Enterobacterial_phage_mEp234	61	Proteobacteria	Gammaproteobacteria	Enterobacterales	Enterobacteriaceae	Escherichia	Escherichia_coli
Uncharacterized protein	Unknown	K7PJX2	6.507	1147157	Siphoviridae	Lambdavirus	Enterobacterial_phage_mEp234	61	Proteobacteria	Gammaproteobacteria	Enterobacterales	Enterobacteriaceae	Escherichia	Escherichia_coli
Tail length tape measure protein	attachment and penetration	K7PH87	0.015	1147158	Siphoviridae	Lambdavirus	Enterobacterial_phage_mEp390	59	Proteobacteria	Gammaproteobacteria	Enterobacterales	Enterobacteriaceae	Escherichia	Escherichia_coli
Central tail fiber	attachment and penetration	K7PKM0	11.43	1147158	Siphoviridae	Lambdavirus	Enterobacterial_phage_mEp390	59	Proteobacteria	Gammaproteobacteria	Enterobacterales	Enterobacteriaceae	Escherichia	Escherichia_coli
Replicase protein	replication of phage DNA and synthesis of protein	C0M347	0.069	12022	Leviviridae	Levivirus	Enterobacterio_phage_MS2	989	Proteobacteria	Gammaproteobacteria	Enterobacterales	Enterobacteriaceae	Escherichia	Escherichia_coli
Phage tail tape measure protein	attachment and penetration	I4DSJ9	2.862	1173135	Siphoviridae	Sap6virus	Enterococcus_phage_BC611	87	Firmicutes	Bacilli	Lactobacillales	Enterococcaceae	Enterococcus	Enterococcus_faecalis
Uncharacterized protein	Unknown	A0A096XSW4	34.474	1498168	Myoviridae	undef	Enterococcus_phage_ECP3	220	Firmicutes	Bacilli	Lactobacillales	Enterococcaceae	Enterococcus	Enterococcus_faecalis
Putative tail tape measure protein	attachment and penetration	I7A9A7	0.501	1204540	Siphoviridae	undef	Enterococcus_phage_EfaCPT1	69	Firmicutes	Bacilli	Lactobacillales	Enterococcaceae	Enterococcus	Enterococcus_faecalis
Uncharacterized protein	Unknown	A0A097BY29	7.97	1486428	Siphoviridae	undef	Enterococcus_phage_EFC-1	59	Firmicutes	Bacilli	Lactobacillales	Enterococcaceae	Enterococcus	Enterococcus_faecalis
Minor structural protein	attachment and penetration	A0A097BY65	11.087	1486428	Siphoviridae	undef	Enterococcus_phage_EFC-1	59	Firmicutes	Bacilli	Lactobacillales	Enterococcaceae	Enterococcus	Enterococcus_faecalis
Putative tail lysin	attachment and penetration	A0A0C5K6Q6	0.875	1597976	Myoviridae	undef	Enterococcus_phage_EFDG1	210	Firmicutes	Bacilli	Lactobacillales	Enterococcaceae	Enterococcus	Enterococcus_faecalis
Uncharacterized protein	Unknown	A0A0C5KL48	26.527	1597976	Myoviridae	undef	Enterococcus_phage_EFDG1	210	Firmicutes	Bacilli	Lactobacillales	Enterococcaceae	Enterococcus	Enterococcus_faecalis
Uncharacterized protein	Unknown	A0A0E3T978	34.474	1640885	Myoviridae	undef	Enterococcus_phage_EFLK1	209	Firmicutes	Bacilli	Lactobacillales	Enterococcaceae	Enterococcus	Enterococcus_faecalis
Minor structural protein	attachment and penetration	S5MX51	0.347	1351735	Siphoviridae	Sap6virus	Enterococcus_phage_IMEEF1	98	Firmicutes	Bacilli	Lactobacillales	Enterococcaceae	Enterococcus	Enterococcus_faecalis
N-acetylmuramoyl-L-alanine amidase	release	A0A060AHF9	0.732	1445858	Siphoviridae	undef	Enterococcus_phage_IME-EFm1	70	Firmicutes	Bacilli	Lactobacillales	Enterococcaceae	Enterococcus	Enterococcus_faecium
Tail length tape-measure protein	attachment and penetration	A0A060ANI0	3.694	1445858	Siphoviridae	undef	Enterococcus_phage_IME-EFm1	70	Firmicutes	Bacilli	Lactobacillales	Enterococcaceae	Enterococcus	Enterococcus_faecium
N-acetylmuramoyl-L-alanine amidase	release	A0A0M4S679	1.237	1718158	Siphoviridae	undef	Enterococcus_phage_IME-EFm5	70	Firmicutes	Bacilli	Lactobacillales	Enterococcaceae	Enterococcus	Enterococcus_faecium
Tail length tape-measure protein	attachment and penetration	A0A0M5M3L4	2.621	1718158	Siphoviridae	undef	Enterococcus_phage_IME-EFm5	70	Firmicutes	Bacilli	Lactobacillales	Enterococcaceae	Enterococcus	Enterococcus_faecium
LysM domain protein	attachment and penetration	C9E2L5	3.379	663241	Siphoviridae	undef	Enterococcus_phage_phiEf11	65	Firmicutes	Bacilli	Lactobacillales	Enterococcaceae	Enterococcus	Enterococcus_faecalis
Putative phage structural protein	Unknown	C9E2K6	8.004	663241	Siphoviridae	undef	Enterococcus_phage_phiEf11	65	Firmicutes	Bacilli	Lactobacillales	Enterococcaceae	Enterococcus	Enterococcus_faecalis
Uncharacterized protein	Unknown	A8E2B5	34.474	442493	Myoviridae	undef	Enterococcus_phage_phiEF24C	221	Firmicutes	Bacilli	Lactobacillales	Enterococcaceae	Enterococcus	Enterococcus_faecalis
Putative uncharacterized protein gp56	Unknown	D2IYX8	10.152	673832	Siphoviridae	Phifelvirus	Enterococcus_phage_phifl1	61	Firmicutes	Bacilli	Lactobacillales	Enterococcaceae	Enterococcus	Enterococcus_faecalis
PblA-like tail protein	attachment and penetration	D2IYX6	26.659	673832	Siphoviridae	Phifelvirus	Enterococcus_phage_phifl1A	61	Firmicutes	Bacilli	Lactobacillales	Enterococcaceae	Enterococcus	Enterococcus_faecalis
Putative uncharacterized protein gp58	Unknown	D2IZ41	10.152	673833	Siphoviridae	Phifelvirus	Enterococcus_phage_phiFL1B	63	Firmicutes	Bacilli	Lactobacillales	Enterococcaceae	Enterococcus	Enterococcus_faecalis
PblA-like tail protein	attachment and penetration	D2IZ39	26.659	673833	Siphoviridae	Phifelvirus	Enterococcus_phage_phifl1B	63	Firmicutes	Bacilli	Lactobacillales	Enterococcaceae	Enterococcus	Enterococcus_faecalis
Putative uncharacterized protein gp67	Unknown	D2IZB3	10.152	673834	Siphoviridae	Phifelvirus	Enterococcus_phage_phiFL1C	74	Firmicutes	Bacilli	Lactobacillales	Enterococcaceae	Enterococcus	Enterococcus_faecalis
PblA-like tail protein	attachment and penetration	D2IZB1	26.659	673834	Siphoviridae	Phifelvirus	Enterococcus_phage_phiFL1C	74	Firmicutes	Bacilli	Lactobacillales	Enterococcaceae	Enterococcus	Enterococcus_faecalis
Putative uncharacterized protein gp57	Unknown	D2IZH7	10.152	673835	Siphoviridae	Phifelvirus	Enterococcus_phage_phifl2	63	Firmicutes	Bacilli	Lactobacillales	Enterococcaceae	Enterococcus	Enterococcus_faecalis
Putative uncharacterized protein gp54	Unknown	D2IZN7	12.223	673836	Siphoviridae	Phifelvirus	Enterococcus_phage_phifl2	63	Firmicutes	Bacilli	Lactobacillales	Enterococcaceae	Enterococcus	Enterococcus_faecalis
PblA-like tail protein	attachment and penetration	D2IZH4	26.659	673835	Siphoviridae	Phifelvirus	Enterococcus_phage_phifl2	63	Firmicutes	Bacilli	Lactobacillales	Enterococcaceae	Enterococcus	Enterococcus_faecalis
PblA-like tail protein	attachment and penetration	D2IZN5	26.659	673836	Siphoviridae	Phifelvirus	Enterococcus_phage_phifl2	63	Firmicutes	Bacilli	Lactobacillales	Enterococcaceae	Enterococcus	Enterococcus_faecalis
PblB-like tail protein	attachment and penetration	D2IZV0	4.97	673837	Siphoviridae	Phifelvirus	Enterococcus_phage_phifl3	64	Firmicutes	Bacilli	Lactobacillales	Enterococcaceae	Enterococcus	Enterococcus_faecalis
PblB-like tail protein	attachment and penetration	D2J016	4.97	673838	Siphoviridae	Phifelvirus	Enterococcus_phage_phifl3	64	Firmicutes	Bacilli	Lactobacillales	Enterococcaceae	Enterococcus	Enterococcus_faecalis
SLT domain protein	attachment and penetration	D2IZU8	7.972	673837	Siphoviridae	Phifelvirus	Enterococcus_phage_phiFL3A	64	Firmicutes	Bacilli	Lactobacillales	Enterococcaceae	Enterococcus	Enterococcus_faecalis
SLT domain protein	attachment and penetration	D2J014	7.972	673838	Siphoviridae	Phifelvirus	Enterococcus_phage_phiFL3B	66	Firmicutes	Bacilli	Lactobacillales	Enterococcaceae	Enterococcus	Enterococcus_faecalis
Minor capsid protein	attachment and penetration	G1C4Z6	2.862	1073766	Siphoviridae	Sap6virus	Enterococcus_phage_SAP6	44	Firmicutes	Bacilli	Lactobacillales	Enterococcaceae	Enterococcus	Enterococcus_faecalis
Putative lower collar protein	Unknown	A0A067XGU9	0.741	1161939	Podoviridae	undef	Enterococcus_phage_vB_Efae230P-4	25	Firmicutes	Bacilli	Lactobacillales	Enterococcaceae	Enterococcus	Enterococcus_faecium
Tail fibers protein	attachment and penetration	A0A0S2MY36	0.344	1747288	Podoviridae	undef	Enterococcus_phage_vB_EfaP_IME195	27	Firmicutes	Bacilli	Lactobacillales	Enterococcaceae	Enterococcus	Enterococcus_faecalis
Putative structural protein	Unknown	A0A0S2MYF5	11.087	1747326	Siphoviridae	undef	Enterococcus_phage_vB_EfaS_IME197	70	Firmicutes	Bacilli	Lactobacillales	Enterococcaceae	Enterococcus	Enterococcus_faecalis
Tail length tape-measure protein	attachment and penetration	A0A0S2MXY3	3.089	1747287	Siphoviridae	undef	Enterococcus_phage_vB_EfaS_IME198	95	Firmicutes	Bacilli	Lactobacillales	Enterococcaceae	Enterococcus	Enterococcus_faecalis
Tail fiber protein	attachment and penetration	E5AG01	5.173	925986	Myoviridae	Felixo1virus	Erwinia phage phiEa104	118	Proteobacteria	Gammaproteobacteria	Enterobacterales	Erwiniaceae	Erwinia	Erwinia_amylovora
Putative uncharacterized protein	Unknown	E5AFX3	5.182	925986	Myoviridae	Felixo1virus	Erwinia phage phiEa104	118	Proteobacteria	Gammaproteobacteria	Enterobacterales	Erwiniaceae	Erwinia	Erwinia_amylovora
Putative uncharacterized protein 43	Unknown	B8QTU1	5.182	557393	Myoviridae	Felixo1virus	Erwinia phage phiEa21-4	118	Proteobacteria	Gammaproteobacteria	Enterobacterales	Erwiniaceae	Erwinia	Erwinia_amylovora
Tail fiber-like protein	attachment and penetration	A2I811	1.281	418443	Podoviridae	Sp6virus	Erwinia_amylovora_phage_Era103	53	Proteobacteria	Gammaproteobacteria	Enterobacterales	Erwiniaceae	Erwinia	Erwinia_amylovora
Tail-like protein	attachment and penetration	A2I806	16.182	418443	Podoviridae	Sp6virus	Erwinia_amylovora_phage_Era103	53	Proteobacteria	Gammaproteobacteria	Enterobacterales	Erwiniaceae	Erwinia	Erwinia_amylovora
Uncharacterized protein	Unknown	W6ARR1	0.382	1429768	Myoviridae	undef	Erwinia_phage_Ea35-70	318	Proteobacteria	Gammaproteobacteria	Enterobacterales	Erwiniaceae	Erwinia	Erwinia_amylovora
Uncharacterized protein	Unknown	W6AT83	0.6	1429768	Myoviridae	undef	Erwinia_phage_Ea35-70	318	Proteobacteria	Gammaproteobacteria	Enterobacterales	Erwiniaceae	Erwinia	Erwinia_amylovora
Uncharacterized protein	Unknown	W6AR29	1.07	1429768	Myoviridae	undef	Erwinia_phage_Ea35-70	318	Proteobacteria	Gammaproteobacteria	Enterobacterales	Erwiniaceae	Erwinia	Erwinia_amylovora
Uncharacterized protein	Unknown	W6ARK6	1.228	1429768	Myoviridae	undef	Erwinia_phage_Ea35-70	318	Proteobacteria	Gammaproteobacteria	Enterobacterales	Erwiniaceae	Erwinia	Erwinia_amylovora
Uncharacterized protein	Unknown	W6B1Q2	1.379	1429768	Myoviridae	undef	Erwinia_phage_Ea35-70	318	Proteobacteria	Gammaproteobacteria	Enterobacterales	Erwiniaceae	Erwinia	Erwinia_amylovora
Uncharacterized protein	Unknown	W6B1R8	6.352	1429768	Myoviridae	undef	Erwinia_phage_Ea35-70	318	Proteobacteria	Gammaproteobacteria	Enterobacterales	Erwiniaceae	Erwinia	Erwinia_amylovora
Uncharacterized protein	Unknown	W6ATJ2	6.695	1429768	Myoviridae	undef	Erwinia_phage_Ea35-70	318	Proteobacteria	Gammaproteobacteria	Enterobacterales	Erwiniaceae	Erwinia	Erwinia_amylovora
Uncharacterized protein	Unknown	W6ARM4	7.795	1429768	Myoviridae	undef	Erwinia_phage_Ea35-70	318	Proteobacteria	Gammaproteobacteria	Enterobacterales	Erwiniaceae	Erwinia	Erwinia_amylovora
Uncharacterized protein	Unknown	W6B1M4	13.713	1429768	Myoviridae	undef	Erwinia_phage_Ea35-70	318	Proteobacteria	Gammaproteobacteria	Enterobacterales	Erwiniaceae	Erwinia	Erwinia_amylovora
Uncharacterized protein	Unknown	W6ASB8	15.968	1429768	Myoviridae	undef	Erwinia_phage_Ea35-70	318	Proteobacteria	Gammaproteobacteria	Enterobacterales	Erwiniaceae	Erwinia	Erwinia_amylovora
Uncharacterized protein	Unknown	W6B181	25.618	1429768	Myoviridae	undef	Erwinia_phage_Ea35-70	318	Proteobacteria	Gammaproteobacteria	Enterobacterales	Erwiniaceae	Erwinia	Erwinia_amylovora
Uncharacterized protein	Unknown	W6ARV8	31.552	1429768	Myoviridae	undef	Erwinia_phage_Ea35-70	318	Proteobacteria	Gammaproteobacteria	Enterobacterales	Erwiniaceae	Erwinia	Erwinia_amylovora
Uncharacterized protein	Unknown	W6ASC2	39.905	1429768	Myoviridae	undef	Erwinia_phage_Ea35-70	318	Proteobacteria	Gammaproteobacteria	Enterobacterales	Erwiniaceae	Erwinia	Erwinia_amylovora
Uncharacterized protein	Unknown	W6AR80	5.858	1429767	Podoviridae	N4virus	Erwinia_phage_Ea9-2	94	Proteobacteria	Gammaproteobacteria	Enterobacterales	Erwiniaceae	Erwinia	Erwinia_amylovora
Uncharacterized protein	Unknown	W6ARM3	12.954	1429767	Podoviridae	N4virus	Erwinia_phage_Ea9-2	94	Proteobacteria	Gammaproteobacteria	Enterobacterales	Erwiniaceae	Erwinia	Erwinia_amylovora
Phage tail collar domain protein	attachment and penetration	F1BUP1	2.318	947843	Myoviridae	undef	Erwinia_phage_ENT90	60	Proteobacteria	Gammaproteobacteria	Enterobacterales	Erwiniaceae	Erwinia	Erwinia_amylovora
Uncharacterized protein	Unknown	F1BUU7	2.318	947843	Myoviridae	undef	Erwinia_phage_ENT90	60	Proteobacteria	Gammaproteobacteria	Enterobacterales	Erwiniaceae	Erwinia	Erwinia_amylovora
Putative portal protein	attachment and penetration	H2DE37	1.792	1131315	Podoviridae	undef	Erwinia_phage_PEp14	64	Proteobacteria	Gammaproteobacteria	Enterobacterales	Erwiniaceae	Erwinia	Erwinia_pyrifoliae
Putative uncharacterized protein	Unknown	H2DE55	9.059	1131315	Podoviridae	undef	Erwinia_phage_PEp14	64	Proteobacteria	Gammaproteobacteria	Enterobacterales	Erwiniaceae	Erwinia	Erwinia_pyrifoliae
Putative uncharacterized protein	Unknown	H2DE54	19.882	1131315	Podoviridae	undef	Erwinia_phage_PEp14	64	Proteobacteria	Gammaproteobacteria	Enterobacterales	Erwiniaceae	Erwinia	Erwinia_pyrifoliae
Tail fiber protein	attachment and penetration	E5AGK3	1.281	925983	Podoviridae	undef	Erwinia_phage_phiEa100	51	Proteobacteria	Gammaproteobacteria	Enterobacterales	Erwiniaceae	Erwinia	Erwinia_amylovora
Tail fiber protein, T7 family	attachment and penetration	E5AG90	1.281	925985	Podoviridae	undef	Erwinia_phage_phiEa100	51	Proteobacteria	Gammaproteobacteria	Enterobacterales	Erwiniaceae	Erwinia	undef
Tail protein	attachment and penetration	E5AGJ8	16.182	925983	Podoviridae	undef	Erwinia_phage_phiEa100	51	Proteobacteria	Gammaproteobacteria	Enterobacterales	Erwiniaceae	Erwinia	Erwinia_amylovora
Tail protein	attachment and penetration	E5AG85	16.182	925985	Podoviridae	undef	Erwinia_phage_phiEa1H	596	Proteobacteria	Gammaproteobacteria	Enterobacterales	Erwiniaceae	Erwinia	undef
Gp013	Unknown	G0YPJ5	3.027	1051674	Myoviridae	Felixo1virus	Erwinia_phage_phiEa21-4	118	Proteobacteria	Gammaproteobacteria	Enterobacterales	Erwiniaceae	Erwinia	Erwinia_amylovora
Tail fiber	attachment and penetration	G0YPM1	3.507	1051674	Myoviridae	Felixo1virus	Erwinia_phage_phiEa21-4	118	Proteobacteria	Gammaproteobacteria	Enterobacterales	Erwiniaceae	Erwinia	Erwinia_amylovora
Putative tail fiber protein	attachment and penetration	B8QTW7	5.173	557393	Myoviridae	Felixo1virus	Erwinia_phage_phiEa21-4	118	Proteobacteria	Gammaproteobacteria	Enterobacterales	Erwiniaceae	Erwinia	Erwinia_amylovora
Putative uncharacterized protein 60	Unknown	B8QTV8	14.982	557393	Myoviridae	Felixo1virus	Erwinia_phage_phiEa21-4	118	Proteobacteria	Gammaproteobacteria	Enterobacterales	Erwiniaceae	Erwinia	Erwinia_amylovora
Tape measure domain protein	attachment and penetration	E5AFZ2	15.528	925986	Myoviridae	Felixo1virus	Erwinia_phage_phiEa21-4	118	Proteobacteria	Gammaproteobacteria	Enterobacterales	Erwiniaceae	Erwinia	Erwinia_amylovora
Gp030	Unknown	G0YPL2	15.565	1051674	Myoviridae	Felixo1virus	Erwinia_phage_phiEa21-4	118	Proteobacteria	Gammaproteobacteria	Enterobacterales	Erwiniaceae	Erwinia	Erwinia_amylovora
Uncharacterized protein	Unknown	A0A0A0YRB3	3.069	1564096	Myoviridae	undef	Erwinia_phage_phiEa2809	145	Proteobacteria	Gammaproteobacteria	Enterobacterales	Erwiniaceae	Erwinia	Erwinia_amylovora
Tail length tape measure protein	attachment and penetration	A0A0A0YSN4	11.568	1564096	Myoviridae	undef	Erwinia_phage_phiEa2809	145	Proteobacteria	Gammaproteobacteria	Enterobacterales	Erwiniaceae	Erwinia	Erwinia_amylovora
STEC autoagglutinating adhesin	attachment and penetration	A0A0A0YS13	14.311	1564096	Myoviridae	undef	Erwinia_phage_phiEa2809	145	Proteobacteria	Gammaproteobacteria	Enterobacterales	Erwiniaceae	Erwinia	Erwinia_amylovora
YomR	Unknown	W8CZP9	0.847	1401669	Siphoviridae	undef	Erwinia_phage_PhiEaH1	241	Proteobacteria	Gammaproteobacteria	Enterobacterales	Erwiniaceae	Erwinia	Erwinia_amylovora
Uncharacterized protein	Unknown	W8CZE8	1.101	1401669	Siphoviridae	undef	Erwinia_phage_PhiEaH1	241	Proteobacteria	Gammaproteobacteria	Enterobacterales	Erwiniaceae	Erwinia	Erwinia_amylovora
Uncharacterized protein	Unknown	W8CZV6	3.028	1401669	Siphoviridae	undef	Erwinia_phage_PhiEaH1	241	Proteobacteria	Gammaproteobacteria	Enterobacterales	Erwiniaceae	Erwinia	Erwinia_amylovora
Uncharacterized protein	Unknown	W8D0J4	3.269	1401669	Siphoviridae	undef	Erwinia_phage_PhiEaH1	241	Proteobacteria	Gammaproteobacteria	Enterobacterales	Erwiniaceae	Erwinia	Erwinia_amylovora
Uncharacterized protein	Unknown	W8CZD2	6.069	1401669	Siphoviridae	undef	Erwinia_phage_PhiEaH1	241	Proteobacteria	Gammaproteobacteria	Enterobacterales	Erwiniaceae	Erwinia	Erwinia_amylovora
Uncharacterized protein	Unknown	W8CZC8	6.208	1401669	Siphoviridae	undef	Erwinia_phage_PhiEaH1	241	Proteobacteria	Gammaproteobacteria	Enterobacterales	Erwiniaceae	Erwinia	Erwinia_amylovora
Phage virion structural protein	attachment and penetration	J7KHQ4	0.318	1029988	Siphoviridae	undef	Erwinia_phage_phiEaH2	262	Proteobacteria	Gammaproteobacteria	Enterobacterales	Erwiniaceae	Erwinia	Erwinia_amylovora
Uncharacterized protein	Unknown	J7KE73	3.204	1029988	Siphoviridae	undef	Erwinia_phage_phiEaH2	262	Proteobacteria	Gammaproteobacteria	Enterobacterales	Erwiniaceae	Erwinia	Erwinia_amylovora
Uncharacterized protein	Unknown	J7KCG7	7.47	1029988	Siphoviridae	undef	Erwinia_phage_phiEaH2	262	Proteobacteria	Gammaproteobacteria	Enterobacterales	Erwiniaceae	Erwinia	Erwinia_amylovora
Putative virion structural protein	attachment and penetration	J7KE01	7.494	1029988	Siphoviridae	undef	Erwinia_phage_phiEaH2	262	Proteobacteria	Gammaproteobacteria	Enterobacterales	Erwiniaceae	Erwinia	Erwinia_amylovora
Putative uncharacterized protein	Unknown	E5AGC7	0.116	925984	Myoviridae	undef	Erwinia_phage_phiEt88	68	Proteobacteria	Gammaproteobacteria	Enterobacterales	Erwiniaceae	Erwinia	Erwinia_tasmaniensis
Uncharacterized protein	Unknown	A0A1B2IAC9	0.981	1883370	Myoviridae	undef	Erwinia_phage_vB_EamM_Asesino	277	Proteobacteria	Gammaproteobacteria	Enterobacterales	Erwiniaceae	Erwinia	Erwinia_amylovora
Putative virion structural protein	attachment and penetration	A0A1B2I9Z8	1.085	1883370	Myoviridae	undef	Erwinia_phage_vB_EamM_Asesino	277	Proteobacteria	Gammaproteobacteria	Enterobacterales	Erwiniaceae	Erwinia	Erwinia_amylovora
Uncharacterized protein	Unknown	A0A1B2I9V9	4.325	1883370	Myoviridae	undef	Erwinia_phage_vB_EamM_Asesino	277	Proteobacteria	Gammaproteobacteria	Enterobacterales	Erwiniaceae	Erwinia	Erwinia_amylovora
Uncharacterized protein	Unknown	A0A1B2I9X5	6.385	1883370	Myoviridae	undef	Erwinia_phage_vB_EamM_Asesino	277	Proteobacteria	Gammaproteobacteria	Enterobacterales	Erwiniaceae	Erwinia	Erwinia_amylovora
Putative virion structural protein	attachment and penetration	A0A1B2IAB3	6.595	1883370	Myoviridae	undef	Erwinia_phage_vB_EamM_Asesino	277	Proteobacteria	Gammaproteobacteria	Enterobacterales	Erwiniaceae	Erwinia	Erwinia_amylovora
Putative virion structural protein	attachment and penetration	A0A1B2IBI3	1.285	1883371	Myoviridae	undef	Erwinia_phage_vB_EamM_ChrisDB	277	Proteobacteria	Gammaproteobacteria	Enterobacterales	Erwiniaceae	Erwinia	Erwinia_amylovora
Uncharacterized protein	Unknown	A0A1B2IBG5	5.896	1883371	Myoviridae	undef	Erwinia_phage_vB_EamM_ChrisDB	277	Proteobacteria	Gammaproteobacteria	Enterobacterales	Erwiniaceae	Erwinia	Erwinia_amylovora
Putative virion structural protein	attachment and penetration	A0A1B2IBX0	6.485	1883371	Myoviridae	undef	Erwinia_phage_vB_EamM_ChrisDB	277	Proteobacteria	Gammaproteobacteria	Enterobacterales	Erwiniaceae	Erwinia	Erwinia_amylovora
Uncharacterized protein	Unknown	A0A1B2ICK8	0.27	1883372	Myoviridae	undef	Erwinia_phage_vB_EamM_EarlPhillipIV	241	Proteobacteria	Gammaproteobacteria	Enterobacterales	Erwiniaceae	Erwinia	Erwinia_amylovora
Putative tail fiber protein	attachment and penetration	A0A1B2ICX1	1.134	1883372	Myoviridae	undef	Erwinia_phage_vB_EamM_EarlPhillipIV	241	Proteobacteria	Gammaproteobacteria	Enterobacterales	Erwiniaceae	Erwinia	Erwinia_amylovora
Putative virion structural protein	attachment and penetration	A0A1B2ICR3	2.054	1883372	Myoviridae	undef	Erwinia_phage_vB_EamM_EarlPhillipIV	241	Proteobacteria	Gammaproteobacteria	Enterobacterales	Erwiniaceae	Erwinia	Erwinia_amylovora
Uncharacterized protein	Unknown	A0A1B2IC98	10.65	1883372	Myoviridae	undef	Erwinia_phage_vB_EamM_EarlPhillipIV	241	Proteobacteria	Gammaproteobacteria	Enterobacterales	Erwiniaceae	Erwinia	Erwinia_amylovora
Uncharacterized protein	Unknown	A0A1B2ICE4	17.939	1883372	Myoviridae	undef	Erwinia_phage_vB_EamM_EarlPhillipIV	241	Proteobacteria	Gammaproteobacteria	Enterobacterales	Erwiniaceae	Erwinia	Erwinia_amylovora
Uncharacterized protein	Unknown	A0A1B2ICD1	32.099	1883372	Myoviridae	undef	Erwinia_phage_vB_EamM_EarlPhillipIV	241	Proteobacteria	Gammaproteobacteria	Enterobacterales	Erwiniaceae	Erwinia	Erwinia_amylovora
Putative virion structural protein	attachment and penetration	A0A1B2IDA5	1.026	1883373	Myoviridae	undef	Erwinia_phage_vB_EamM_Huxley	271	Proteobacteria	Gammaproteobacteria	Enterobacterales	Erwiniaceae	Erwinia	Erwinia_amylovora
Uncharacterized protein	Unknown	A0A1B2ICZ3	3.485	1883373	Myoviridae	undef	Erwinia_phage_vB_EamM_Huxley	271	Proteobacteria	Gammaproteobacteria	Enterobacterales	Erwiniaceae	Erwinia	Erwinia_amylovora
Uncharacterized protein	Unknown	A0A1B2IDI8	3.607	1883373	Myoviridae	undef	Erwinia_phage_vB_EamM_Huxley	271	Proteobacteria	Gammaproteobacteria	Enterobacterales	Erwiniaceae	Erwinia	Erwinia_amylovora
Putative virion structural protein	attachment and penetration	A0A1B2ID12	4.514	1883373	Myoviridae	undef	Erwinia_phage_vB_EamM_Huxley	271	Proteobacteria	Gammaproteobacteria	Enterobacterales	Erwiniaceae	Erwinia	Erwinia_amylovora
Putative virion structural protein	attachment and penetration	A0A1B2ID10	8.818	1883373	Myoviridae	undef	Erwinia_phage_vB_EamM_Huxley	271	Proteobacteria	Gammaproteobacteria	Enterobacterales	Erwiniaceae	Erwinia	Erwinia_amylovora
Putative virion structural protein	attachment and penetration	A0A1B2IDA2	9.481	1883373	Myoviridae	undef	Erwinia_phage_vB_EamM_Huxley	271	Proteobacteria	Gammaproteobacteria	Enterobacterales	Erwiniaceae	Erwinia	Erwinia_amylovora
Putative virion structural protein	attachment and penetration	A0A1B2IE04	1.887	1883374	Myoviridae	undef	Erwinia_phage_vB_EamM_Kwan	285	Proteobacteria	Gammaproteobacteria	Enterobacterales	Erwiniaceae	Erwinia	Erwinia_amylovora
Putative tail fiber protein	attachment and penetration	A0A1B2IEA9	3.179	1883374	Myoviridae	undef	Erwinia_phage_vB_EamM_Kwan	285	Proteobacteria	Gammaproteobacteria	Enterobacterales	Erwiniaceae	Erwinia	Erwinia_amylovora
Uncharacterized protein	Unknown	A0A1B2IEA8	4.708	1883374	Myoviridae	undef	Erwinia_phage_vB_EamM_Kwan	285	Proteobacteria	Gammaproteobacteria	Enterobacterales	Erwiniaceae	Erwinia	Erwinia_amylovora
Uncharacterized protein	Unknown	A0A1B2IDN3	7.717	1883374	Myoviridae	undef	Erwinia_phage_vB_EamM_Kwan	285	Proteobacteria	Gammaproteobacteria	Enterobacterales	Erwiniaceae	Erwinia	Erwinia_amylovora
Uncharacterized protein	Unknown	A0A1B2IDQ3	31.472	1883374	Myoviridae	undef	Erwinia_phage_vB_EamM_Kwan	285	Proteobacteria	Gammaproteobacteria	Enterobacterales	Erwiniaceae	Erwinia	Erwinia_amylovora
Putative virion structural protein	attachment and penetration	A0A1B2IGH6	1.025	1883377	Myoviridae	undef	Erwinia_phage_vB_EamM_Phobos	247	Proteobacteria	Gammaproteobacteria	Enterobacterales	Erwiniaceae	Erwinia	Erwinia_amylovora
Uncharacterized protein	Unknown	A0A1B2IG09	6.999	1883377	Myoviridae	undef	Erwinia_phage_vB_EamM_Phobos	247	Proteobacteria	Gammaproteobacteria	Enterobacterales	Erwiniaceae	Erwinia	Erwinia_amylovora
Uncharacterized protein	Unknown	A0A1B2IGH1	8.822	1883377	Myoviridae	undef	Erwinia_phage_vB_EamM_Phobos	247	Proteobacteria	Gammaproteobacteria	Enterobacterales	Erwiniaceae	Erwinia	Erwinia_amylovora
Uncharacterized protein	Unknown	A0A1B2IG75	18.673	1883377	Myoviridae	undef	Erwinia_phage_vB_EamM_Phobos	247	Proteobacteria	Gammaproteobacteria	Enterobacterales	Erwiniaceae	Erwinia	Erwinia_amylovora
Uncharacterized protein	Unknown	A0A1B2IG55	35.003	1883377	Myoviridae	undef	Erwinia_phage_vB_EamM_Phobos	247	Proteobacteria	Gammaproteobacteria	Enterobacterales	Erwiniaceae	Erwinia	Erwinia_amylovora
Tail fiber	attachment and penetration	G0YQ25	0.636	1051676	Myoviridae	undef	Erwinia_phage_vB_EamM-Y2	92	Proteobacteria	Gammaproteobacteria	Enterobacterales	Erwiniaceae	Erwinia	Erwinia_amylovora
Gp85	Unknown	G0YQ34	1.406	1051676	Myoviridae	undef	Erwinia_phage_vB_EamM-Y2	92	Proteobacteria	Gammaproteobacteria	Enterobacterales	Erwiniaceae	Erwinia	Erwinia_amylovora
Gp86	Unknown	G0YQ35	1.641	1051676	Myoviridae	undef	Erwinia_phage_vB_EamM-Y2	92	Proteobacteria	Gammaproteobacteria	Enterobacterales	Erwiniaceae	Erwinia	Erwinia_amylovora
SsDNA binding protein	replication of phage DNA and synthesis of protein	G0YPW7	10.278	1051676	Myoviridae	undef	Erwinia_phage_vB_EamM-Y2	92	Proteobacteria	Gammaproteobacteria	Enterobacterales	Erwiniaceae	Erwinia	Erwinia_amylovora
Putative structural protein	Unknown	A0A191ZCT8	12.614	1852641	Podoviridae	N4virus	Erwinia_phage_vB_EamP_Frozen	184	Proteobacteria	Gammaproteobacteria	Enterobacterales	Erwiniaceae	Erwinia	undef
Putative structural protein	Unknown	A0A191ZCT7	15.925	1852641	Podoviridae	N4virus	Erwinia_phage_vB_EamP_Frozen	184	Proteobacteria	Gammaproteobacteria	Enterobacterales	Erwiniaceae	Erwinia	undef
Tail internal virion protein B	replication of phage DNA and synthesis of protein	G0YQ80	6.917	1051673	Podoviridae	T7virus	Erwinia_phage_vB_EamP-L1	51	Proteobacteria	Gammaproteobacteria	Enterobacterales	Erwiniaceae	Erwinia	Erwinia_amylovora
Gp080	Unknown	G0YQH2	0.087	1051675	Podoviridae	N4virus	Erwinia_phage_vB_EamP-S6	115	Proteobacteria	Gammaproteobacteria	Enterobacterales	Erwiniaceae	Erwinia	Erwinia_amylovora
Gp050	Unknown	G0YQE2	2.205	1051675	Podoviridae	N4virus	Erwinia_phage_vB_EamP-S6	115	Proteobacteria	Gammaproteobacteria	Enterobacterales	Erwiniaceae	Erwinia	Erwinia_amylovora
Gp081	Unknown	G0YQH3	5.673	1051675	Podoviridae	N4virus	Erwinia_phage_vB_EamP-S6	115	Proteobacteria	Gammaproteobacteria	Enterobacterales	Erwiniaceae	Erwinia	Erwinia_amylovora
Gp036	replication of phage DNA and synthesis of protein	G0YQC8	7.532	1051675	Podoviridae	N4virus	Erwinia_phage_vB_EamP-S6	115	Proteobacteria	Gammaproteobacteria	Enterobacterales	Erwiniaceae	Erwinia	Erwinia_amylovora
Single-stranded DNA binding protein Ssb	replication of phage DNA and synthesis of protein	A0A067YVN3	3.612	1416027	Siphoviridae	Rogue1virus	Escherichia phage bV_EcoS_AHP24	78	Proteobacteria	Gammaproteobacteria	Enterobacterales	Enterobacteriaceae	Escherichia	Escherichia_coli
Tail tape measure protein	attachment and penetration	A0A067YVL5	4.41	1416027	Siphoviridae	Rogue1virus	Escherichia phage bV_EcoS_AHP24	78	Proteobacteria	Gammaproteobacteria	Enterobacterales	Enterobacteriaceae	Escherichia	Escherichia_coli
Tail tape measure protein	attachment and penetration	A0A067YW42	4.41	1416030	Siphoviridae	Rogue1virus	Escherichia phage vB_EcoS_AHS24	81	Proteobacteria	Gammaproteobacteria	Enterobacterales	Enterobacteriaceae	Escherichia	Escherichia_coli
Tail fiber	attachment and penetration	A0A067YXR4	9.486	1416030	Siphoviridae	Rogue1virus	Escherichia phage vB_EcoS_AHS24	81	Proteobacteria	Gammaproteobacteria	Enterobacterales	Enterobacteriaceae	Escherichia	Escherichia_coli
Uncharacterized protein	Unknown	A0A0F6R6B6	4.772	1508671	Myoviridae	undef	Escherichia_coli_O157_typing_phage_1	398	Proteobacteria	Gammaproteobacteria	Enterobacterales	Enterobacteriaceae	Escherichia	Escherichia_coli
Head to tail connecting protein	assembly	A0A0F6TJD8	3.61	1508672	Podoviridae	undef	Escherichia_coli_O157_typing_phage_10	50	Proteobacteria	Gammaproteobacteria	Enterobacterales	Enterobacteriaceae	Escherichia	Escherichia_coli
Primosomal protein 1	Unknown	A0A0F6R7Q3	11.966	1508672	Podoviridae	undef	Escherichia_coli_O157_typing_phage_10	50	Proteobacteria	Gammaproteobacteria	Enterobacterales	Enterobacteriaceae	Escherichia	Escherichia_coli
Uncharacterized protein	Unknown	A0A0F6TKF1	4.772	1508673	Myoviridae	undef	Escherichia_coli_O157_typing_phage_11	132	Proteobacteria	Gammaproteobacteria	Enterobacterales	Enterobacteriaceae	Escherichia	Escherichia_coli
Uncharacterized protein	Unknown	A0A0F6TJV9	4.772	1508674	Myoviridae	undef	Escherichia_coli_O157_typing_phage_12	132	Proteobacteria	Gammaproteobacteria	Enterobacterales	Enterobacteriaceae	Escherichia	Escherichia_coli
Tail collar domain protein	attachment and penetration	A0A0F6THT2	7.417	1508678	Myoviridae	Rb69virus	Escherichia_coli_O157_typing_phage_3	270	Proteobacteria	Gammaproteobacteria	Enterobacterales	Enterobacteriaceae	Escherichia	Escherichia_coli
Uncharacterized protein	Unknown	A0A0F6TI61	1.84	1508680	Myoviridae	undef	Escherichia_coli_O157_typing_phage_5	214	Proteobacteria	Gammaproteobacteria	Enterobacterales	Enterobacteriaceae	Escherichia	Escherichia_coli
Uncharacterized protein	Unknown	A0A0F6THQ7	5.578	1508680	Myoviridae	undef	Escherichia_coli_O157_typing_phage_5	214	Proteobacteria	Gammaproteobacteria	Enterobacterales	Enterobacteriaceae	Escherichia	Escherichia_coli
Tail collar domain protein	attachment and penetration	A0A0F6R6I0	7.417	1508681	Myoviridae	Rb69virus	Escherichia_coli_O157_typing_phage_6	251	Proteobacteria	Gammaproteobacteria	Enterobacterales	Enterobacteriaceae	Escherichia	Escherichia_coli
Structural protein	unknown	A0A097EYG7	0.091	1555202	Myoviridae	undef	Escherichia_phage_121Q	611	Proteobacteria	Gammaproteobacteria	Enterobacterales	Enterobacteriaceae	Escherichia	Escherichia_coli
Uncharacterized protein	Unknown	A0A097EY78	0.158	1555202	Myoviridae	undef	Escherichia_phage_121Q	611	Proteobacteria	Gammaproteobacteria	Enterobacterales	Enterobacteriaceae	Escherichia	Escherichia_coli
Structural protein	unknown	A0A097EYC9	0.395	1555202	Myoviridae	undef	Escherichia_phage_121Q	611	Proteobacteria	Gammaproteobacteria	Enterobacterales	Enterobacteriaceae	Escherichia	Escherichia_coli
Putative DNA condensation protein	replication of phage DNA and synthesis of protein	A0A097EXJ8	0.74	1555202	Myoviridae	undef	Escherichia_phage_121Q	611	Proteobacteria	Gammaproteobacteria	Enterobacterales	Enterobacteriaceae	Escherichia	Escherichia_coli
Uncharacterized protein	Unknown	A0A097EY82	2.338	1555202	Myoviridae	undef	Escherichia_phage_121Q	611	Proteobacteria	Gammaproteobacteria	Enterobacterales	Enterobacteriaceae	Escherichia	Escherichia_coli
Putative DNA condensation protein	replication of phage DNA and synthesis of protein	A0A097EXF9	2.848	1555202	Myoviridae	undef	Escherichia_phage_121Q	611	Proteobacteria	Gammaproteobacteria	Enterobacterales	Enterobacteriaceae	Escherichia	Escherichia_coli
Putative DNA condensation protein	replication of phage DNA and synthesis of protein	A0A097EXK7	3.68	1555202	Myoviridae	undef	Escherichia_phage_121Q	611	Proteobacteria	Gammaproteobacteria	Enterobacterales	Enterobacteriaceae	Escherichia	Escherichia_coli
Putative DNA condensation protein	replication of phage DNA and synthesis of protein	A0A097EXE9	4.056	1555202	Myoviridae	undef	Escherichia_phage_121Q	611	Proteobacteria	Gammaproteobacteria	Enterobacterales	Enterobacteriaceae	Escherichia	Escherichia_coli
Tail fiber	attachment and penetration	A0A097EYK2	4.653	1555202	Myoviridae	undef	Escherichia_phage_121Q	611	Proteobacteria	Gammaproteobacteria	Enterobacterales	Enterobacteriaceae	Escherichia	Escherichia_coli
Structural protein	unknown	A0A097EWY4	7.097	1555202	Myoviridae	undef	Escherichia_phage_121Q	611	Proteobacteria	Gammaproteobacteria	Enterobacterales	Enterobacteriaceae	Escherichia	Escherichia_coli
Uncharacterized protein	Unknown	A0A0D5BI44	0.628	1598146	Podoviridae	undef	Escherichia_phage_172-1	130	Proteobacteria	Gammaproteobacteria	Enterobacterales	Enterobacteriaceae	Escherichia	Escherichia_coli
DNMP kinase	replication of phage DNA and synthesis of protein	A0A0D5BHK7	1.553	1598146	Podoviridae	undef	Escherichia_phage_172-1	130	Proteobacteria	Gammaproteobacteria	Enterobacterales	Enterobacteriaceae	Escherichia	Escherichia_coli
Uncharacterized protein	Unknown	A0A0D5BHL1	1.594	1598146	Podoviridae	undef	Escherichia_phage_172-1	130	Proteobacteria	Gammaproteobacteria	Enterobacterales	Enterobacteriaceae	Escherichia	Escherichia_coli
Uncharacterized protein	Unknown	A0A0D5BHF7	1.729	1598146	Podoviridae	undef	Escherichia_phage_172-1	130	Proteobacteria	Gammaproteobacteria	Enterobacterales	Enterobacteriaceae	Escherichia	Escherichia_coli
Baseplate protein	attachment and penetration	A0A0D5BHJ5	3.728	1598146	Podoviridae	undef	Escherichia_phage_172-1	130	Proteobacteria	Gammaproteobacteria	Enterobacterales	Enterobacteriaceae	Escherichia	Escherichia_coli
Uncharacterized protein	Unknown	A0A0D5BI16	18.34	1598146	Podoviridae	undef	Escherichia_phage_172-1	130	Proteobacteria	Gammaproteobacteria	Enterobacterales	Enterobacteriaceae	Escherichia	Escherichia_coli
Uncharacterized protein	Unknown	A0A0D5BHK0	22.496	1598146	Podoviridae	undef	Escherichia_phage_172-1	130	Proteobacteria	Gammaproteobacteria	Enterobacterales	Enterobacteriaceae	Escherichia	Escherichia_coli
Tail tubular protein B	attachment and penetration	A0A192Y7B5	0.975	1837842	Podoviridae	undef	Escherichia_phage_64795_ec1	45	Proteobacteria	Gammaproteobacteria	Enterobacterales	Enterobacteriaceae	Escherichia	Escherichia_coli
Tail fiber protein	attachment and penetration	I1TE35	0.429	1112008	Siphoviridae	T5virus	Escherichia_phage_Akfv33	160	Proteobacteria	Gammaproteobacteria	Enterobacterales	Enterobacteriaceae	Escherichia	Escherichia_coli
Receptor-binding tail protein	attachment and penetration	I1TE58	1.276	1112008	Siphoviridae	T5virus	Escherichia_phage_Akfv33	160	Proteobacteria	Gammaproteobacteria	Enterobacterales	Enterobacteriaceae	Escherichia	Escherichia_coli
Long tail fiber distal subunit	attachment and penetration	A0A0U2DA62	3.18	1655305	Myoviridae	undef	Escherichia_phage_APCEc01	272	Proteobacteria	Gammaproteobacteria	Enterobacterales	Enterobacteriaceae	Escherichia	Escherichia_coli
Receptor-binding protein	attachment and penetration	Q4FAC3	1.187	10707	Siphoviridae	T5virus	Escherichia_phage_Bf23	40	Proteobacteria	Gammaproteobacteria	Enterobacterales	Enterobacteriaceae	Escherichia	Escherichia_coli
Putative uncharacterized protein	Unknown	Q70BH4	5.91	10707	Siphoviridae	T5virus	Escherichia_phage_Bf23	40	Proteobacteria	Gammaproteobacteria	Enterobacterales	Enterobacteriaceae	Escherichia	Escherichia_coli
Putative uncharacterized protein	Unknown	Q70BH3	38.013	10707	Siphoviridae	T5virus	Escherichia_phage_Bf23	40	Proteobacteria	Gammaproteobacteria	Enterobacterales	Enterobacteriaceae	Escherichia	Escherichia_coli
Gp32 single-stranded DNA binding protein	replication of phage DNA and synthesis of protein	G3M0Z0	8.596	1077152	Myoviridae	Vi1virus	Escherichia_phage_Cba120	204	Proteobacteria	Gammaproteobacteria	Enterobacterales	Enterobacteriaceae	Escherichia	Escherichia_coli
Putative tail fiber	attachment and penetration	G3M190	11.564	1077152	Myoviridae	Vi1virus	Escherichia_phage_Cba120	204	Proteobacteria	Gammaproteobacteria	Enterobacterales	Enterobacteriaceae	Escherichia	Escherichia_coli
Tail fiber protein	attachment and penetration	C9DGQ8	0.795	665033	Myoviridae	Muvirus	Escherichia_phage_D108	57	Proteobacteria	Gammaproteobacteria	Enterobacterales	Enterobacteriaceae	Escherichia	Escherichia_coli
Gp41	replication of phage DNA and synthesis of protein	F8UBV1	0.222	1048207	Siphoviridae	T1virus	Escherichia_phage_EB49	74	Proteobacteria	Gammaproteobacteria	Enterobacterales	Enterobacteriaceae	Escherichia	Escherichia_coli
Gp34	attachment and penetration	F8UBU4	0.659	1048207	Siphoviridae	T1virus	Escherichia_phage_EB49	74	Proteobacteria	Gammaproteobacteria	Enterobacterales	Enterobacteriaceae	Escherichia	Escherichia_coli
Gp33	unknown	F8UBU3	2.425	1048207	Siphoviridae	T1virus	Escherichia_phage_EB49	74	Proteobacteria	Gammaproteobacteria	Enterobacterales	Enterobacteriaceae	Escherichia	Escherichia_coli
Gp26	attachment and penetration	F8UBT6	9.883	1048207	Siphoviridae	T1virus	Escherichia_phage_EB49	74	Proteobacteria	Gammaproteobacteria	Enterobacterales	Enterobacteriaceae	Escherichia	Escherichia_coli
Uncharacterized protein	Unknown	K4HYW7	3.07	1229757	Myoviridae	undef	Escherichia_phage_EC6	136	Proteobacteria	Gammaproteobacteria	Enterobacterales	Enterobacteriaceae	Escherichia	Escherichia_coli
Tail fiber protein	attachment and penetration	J9SG77	1.827	1604355	Podoviridae	undef	Escherichia_phage_ECBP2	120	Proteobacteria	Gammaproteobacteria	Enterobacterales	Enterobacteriaceae	Escherichia	Escherichia_coli
Uncharacterized protein	Unknown	J9RVT5	2.388	1604355	Podoviridae	undef	Escherichia_phage_ECBP2	120	Proteobacteria	Gammaproteobacteria	Enterobacterales	Enterobacteriaceae	Escherichia	Escherichia_coli
Uncharacterized protein	Unknown	J9ST34	6.205	1604355	Podoviridae	undef	Escherichia_phage_ECBP2	120	Proteobacteria	Gammaproteobacteria	Enterobacterales	Enterobacteriaceae	Escherichia	Escherichia_coli
Hemagglutinin protein	Unknown	J9ST38	20.567	1604355	Podoviridae	undef	Escherichia_phage_ECBP2	120	Proteobacteria	Gammaproteobacteria	Enterobacterales	Enterobacteriaceae	Escherichia	Escherichia_coli
Uncharacterized protein	Unknown	J9SML9	22.443	1604355	Podoviridae	undef	Escherichia_phage_ECBP2	120	Proteobacteria	Gammaproteobacteria	Enterobacterales	Enterobacteriaceae	Escherichia	Escherichia_coli
Uncharacterized protein	Unknown	A0A0F6N5T9	0.592	1498172	Podoviridae	undef	Escherichia_phage_ECBP5	62	Proteobacteria	Gammaproteobacteria	Enterobacterales	Enterobacteriaceae	Escherichia	Escherichia_coli
Uncharacterized protein	Unknown	A0A0F6N5M8	2	1498172	Podoviridae	undef	Escherichia_phage_ECBP5	62	Proteobacteria	Gammaproteobacteria	Enterobacterales	Enterobacteriaceae	Escherichia	Escherichia_coli
Uncharacterized protein	Unknown	I7B2Q5	9.621	1204521	Myoviridae	undef	Escherichia_phage_ECML-117	94	Proteobacteria	Gammaproteobacteria	Enterobacterales	Enterobacteriaceae	Escherichia	Escherichia_coli
Single stranded DNA-binding protein	replication of phage DNA and synthesis of protein	I6ZXD0	8.584	1204523	Myoviridae	Vi1virus	Escherichia_phage_ECML-4	198	Proteobacteria	Gammaproteobacteria	Enterobacterales	Enterobacteriaceae	Escherichia	Escherichia_coli
Putative tail fiber	attachment and penetration	I7B6A7	11.564	1204523	Myoviridae	Vi1virus	Escherichia_phage_ECML-4	198	Proteobacteria	Gammaproteobacteria	Enterobacterales	Enterobacteriaceae	Escherichia	Escherichia_coli
Host specificity protein	attachment and penetration	G8C7R4	1.931	906669	Siphoviridae	Lambdavirus	Escherichia_phage_HK639	76	Proteobacteria	Gammaproteobacteria	Enterobacterales	Enterobacteriaceae	Escherichia	Escherichia_coli
Tail length tape measure protein	attachment and penetration	G8C7J5	2.687	906668	Siphoviridae	Lambdavirus	Escherichia_phage_HK75	58	Proteobacteria	Gammaproteobacteria	Enterobacterales	Enterobacteriaceae	Escherichia	Escherichia_coli
Phage host specificity protein	attachment and penetration	G8C7K1	2.779	906668	Siphoviridae	Lambdavirus	Escherichia_phage_HK75	58	Proteobacteria	Gammaproteobacteria	Enterobacterales	Enterobacteriaceae	Escherichia	Escherichia_coli
Hypothetical membrane associated protein	attachment and penetration	G8C7K3	6.548	906668	Siphoviridae	Lambdavirus	Escherichia_phage_HK75	58	Proteobacteria	Gammaproteobacteria	Enterobacterales	Enterobacteriaceae	Escherichia	Escherichia_coli
Haloacid dehalogenase-like hydrolase domain-containing protein	release	A0A0A0PUQ6	2.218	1434323	Myoviridae	undef	Escherichia_phage_HY01	255	Proteobacteria	Gammaproteobacteria	Enterobacterales	Enterobacteriaceae	Escherichia	Escherichia_coli
Putative baseplate tail tube initiator	attachment and penetration	A0A0A0PU76	2.706	1434323	Myoviridae	undef	Escherichia_phage_HY01	255	Proteobacteria	Gammaproteobacteria	Enterobacterales	Enterobacteriaceae	Escherichia	Escherichia_coli
Putative baseplate tail tube cap	attachment and penetration	A0A0A0PXI3	4.835	1434323	Myoviridae	undef	Escherichia_phage_HY01	255	Proteobacteria	Gammaproteobacteria	Enterobacterales	Enterobacteriaceae	Escherichia	Escherichia_coli
Putative receptor recognition protein	attachment and penetration	A0A0A0PZN5	5.186	1434323	Myoviridae	undef	Escherichia_phage_HY01	255	Proteobacteria	Gammaproteobacteria	Enterobacterales	Enterobacteriaceae	Escherichia	Escherichia_coli
Putative tail fiber protein	attachment and penetration	A0A0H3UDV7	4.772	1527531	Myoviridae	undef	Escherichia_phage_HY02	125	Proteobacteria	Gammaproteobacteria	Enterobacterales	Enterobacteriaceae	Escherichia	Escherichia_coli
Putative baseplate tail tube cap	attachment and penetration	A0A159B6Z1	0.509	1654926	Myoviridae	undef	Escherichia_phage_HY03	269	Proteobacteria	Gammaproteobacteria	Enterobacterales	Enterobacteriaceae	Escherichia	Escherichia_coli
Baseplate wedge protein gp7	attachment and penetration	A0A159B6V5	1.279	1654926	Myoviridae	undef	Escherichia_phage_HY03	269	Proteobacteria	Gammaproteobacteria	Enterobacterales	Enterobacteriaceae	Escherichia	Escherichia_coli
Putative baseplate tail tube initiator	attachment and penetration	A0A159B707	1.313	1654926	Myoviridae	undef	Escherichia_phage_HY03	269	Proteobacteria	Gammaproteobacteria	Enterobacterales	Enterobacteriaceae	Escherichia	Escherichia_coli
Putative distal long tail fiber assembly catalyst	assembly	A0A162E321	3.625	1654926	Myoviridae	undef	Escherichia_phage_HY03	269	Proteobacteria	Gammaproteobacteria	Enterobacterales	Enterobacteriaceae	Escherichia	Escherichia_coli
GpH	attachment and penetration	Q2LMB3	1.541	338101	Microviridae	Alpha3microvirus	Escherichia_phage_ID21	10	Proteobacteria	Gammaproteobacteria	Enterobacterales	Enterobacteriaceae	Escherichia	undef
GpH	attachment and penetration	Q2LMA3	1.541	338102	Microviridae	Alpha3microvirus	Escherichia_phage_ID32	10	Proteobacteria	Gammaproteobacteria	Enterobacterales	Enterobacteriaceae	Escherichia	undef
Putative tail fiber protein	attachment and penetration	S5MQT2	4.551	1340750	Myoviridae	undef	Escherichia_phage_JH2	131	Proteobacteria	Gammaproteobacteria	Enterobacterales	Enterobacteriaceae	Escherichia	Escherichia_coli
Putative tail fiber protein	attachment and penetration	S5MDX5	5.595	1340750	Myoviridae	undef	Escherichia_phage_JH2	131	Proteobacteria	Gammaproteobacteria	Enterobacterales	Enterobacteriaceae	Escherichia	Escherichia_coli
JK_2P	attachment and penetration	Q45Q14	1.663	337828	Siphoviridae	T1virus	Escherichia_phage_Jk06	82	Proteobacteria	Gammaproteobacteria	Enterobacterales	Enterobacteriaceae	Escherichia	Escherichia_coli
JK_77P	attachment and penetration	Q45PT9	6.336	337828	Siphoviridae	T1virus	Escherichia_phage_Jk06	82	Proteobacteria	Gammaproteobacteria	Enterobacterales	Enterobacteriaceae	Escherichia	Escherichia_coli
JK_75P	attachment and penetration	Q45PU1	9.486	337828	Siphoviridae	T1virus	Escherichia_phage_Jk06	82	Proteobacteria	Gammaproteobacteria	Enterobacterales	Enterobacteriaceae	Escherichia	Escherichia_coli
Putative tail protein	attachment and penetration	D2XJU5	2.389	698490	Siphoviridae	undef	Escherichia_phage_K1-ind(3)	85	Proteobacteria	Gammaproteobacteria	Enterobacterales	Enterobacteriaceae	Escherichia	Escherichia_coli
Uncharacterized protein	Unknown	W6ARS2	0.831	1436889	Podoviridae	undef	Escherichia_phage_KBNP1711	126	Proteobacteria	Gammaproteobacteria	Enterobacterales	Enterobacteriaceae	Escherichia	Escherichia_coli
Uncharacterized protein	Unknown	W6ASL0	1.458	1436889	Podoviridae	undef	Escherichia_phage_KBNP1711	126	Proteobacteria	Gammaproteobacteria	Enterobacterales	Enterobacteriaceae	Escherichia	Escherichia_coli
Uncharacterized protein	Unknown	W6AS62	2.415	1436889	Podoviridae	undef	Escherichia_phage_KBNP1711	126	Proteobacteria	Gammaproteobacteria	Enterobacterales	Enterobacteriaceae	Escherichia	Escherichia_coli
Putative baseplate protein	attachment and penetration	W6B200	5.154	1436889	Podoviridae	undef	Escherichia_phage_KBNP1711	126	Proteobacteria	Gammaproteobacteria	Enterobacterales	Enterobacteriaceae	Escherichia	Escherichia_coli
Uncharacterized protein	Unknown	W6B203	19.036	1436889	Podoviridae	undef	Escherichia_phage_KBNP1711	126	Proteobacteria	Gammaproteobacteria	Enterobacterales	Enterobacteriaceae	Escherichia	Escherichia_coli
Uncharacterized protein	Unknown	W6ATS4	20.322	1436889	Podoviridae	undef	Escherichia_phage_KBNP1711	126	Proteobacteria	Gammaproteobacteria	Enterobacterales	Enterobacteriaceae	Escherichia	Escherichia_coli
Baseplate tail tube cap	attachment and penetration	M9V150	2.178	1307804	Myoviridae	T4virus	Escherichia_phage_Lw1	273	Proteobacteria	Gammaproteobacteria	Enterobacterales	Enterobacteriaceae	Escherichia	Escherichia_coli
Proximal tail fiber subunit	attachment and penetration	M9UVN2	5.411	1307804	Myoviridae	T4virus	Escherichia_phage_Lw1	273	Proteobacteria	Gammaproteobacteria	Enterobacterales	Enterobacteriaceae	Escherichia	Escherichia_coli
16.5 kDa protein	Unknown	Q859Q1	7.918	10752	Podoviridae	N4virus	Escherichia_phage_N4	72	Proteobacteria	Gammaproteobacteria	Enterobacterales	Enterobacteriaceae	Escherichia	Escherichia_coli
GpH	attachment and penetration	Q2LM22	1.541	338110	Microviridae	Alpha3microvirus	Escherichia_phage_NC29	10	Proteobacteria	Gammaproteobacteria	Enterobacterales	Enterobacteriaceae	Escherichia	undef
GpH	attachment and penetration	Q2LM93	1.541	338103	Microviridae	Alpha3microvirus	Escherichia_phage_NC35	10	Proteobacteria	Gammaproteobacteria	Enterobacterales	Enterobacteriaceae	Escherichia	undef
Tail fibers protein	attachment and penetration	A0A0D3QHB7	11.866	1572753	Podoviridae	undef	Escherichia_phage_P483	45	Proteobacteria	Gammaproteobacteria	Enterobacterales	Enterobacteriaceae	Escherichia	Escherichia_coli
DNA primase-helicase subunit	replication of phage DNA and synthesis of protein	L7TJL6	0.025	1273738	Myoviridae	undef	Escherichia_phage_PBECO_4	551	Proteobacteria	Gammaproteobacteria	Enterobacterales	Enterobacteriaceae	Escherichia	Escherichia_coli
Uncharacterized protein	Unknown	L7TM46	0.091	1273738	Myoviridae	undef	Escherichia_phage_PBECO_4	551	Proteobacteria	Gammaproteobacteria	Enterobacterales	Enterobacteriaceae	Escherichia	Escherichia_coli
Uncharacterized protein	Unknown	L7TL41	0.158	1273738	Myoviridae	undef	Escherichia_phage_PBECO_4	551	Proteobacteria	Gammaproteobacteria	Enterobacterales	Enterobacteriaceae	Escherichia	Escherichia_coli
Uncharacterized protein	Unknown	L7TIH0	0.395	1273738	Myoviridae	undef	Escherichia_phage_PBECO_4	551	Proteobacteria	Gammaproteobacteria	Enterobacterales	Enterobacteriaceae	Escherichia	Escherichia_coli
Regulator of chromosome condensation RCC1	replication of phage DNA and synthesis of protein	L7TKJ3	0.726	1273738	Myoviridae	undef	Escherichia_phage_PBECO_4	551	Proteobacteria	Gammaproteobacteria	Enterobacterales	Enterobacteriaceae	Escherichia	Escherichia_coli
Uncharacterized protein	Unknown	L7TKJ8	2.315	1273738	Myoviridae	undef	Escherichia_phage_PBECO_4	551	Proteobacteria	Gammaproteobacteria	Enterobacterales	Enterobacteriaceae	Escherichia	Escherichia_coli
Uncharacterized protein	Unknown	L7TK00	2.338	1273738	Myoviridae	undef	Escherichia_phage_PBECO_4	551	Proteobacteria	Gammaproteobacteria	Enterobacterales	Enterobacteriaceae	Escherichia	Escherichia_coli
Uncharacterized protein	Unknown	L7TI18	2.973	1273738	Myoviridae	undef	Escherichia_phage_PBECO_4	551	Proteobacteria	Gammaproteobacteria	Enterobacterales	Enterobacteriaceae	Escherichia	Escherichia_coli
Uncharacterized protein	Unknown	L7TQD9	4.653	1273738	Myoviridae	undef	Escherichia_phage_PBECO_4	551	Proteobacteria	Gammaproteobacteria	Enterobacterales	Enterobacteriaceae	Escherichia	Escherichia_coli
Regulator of chromosome condensation	replication of phage DNA and synthesis of protein	L7TKK2	5.154	1273738	Myoviridae	undef	Escherichia_phage_PBECO_4	551	Proteobacteria	Gammaproteobacteria	Enterobacterales	Enterobacteriaceae	Escherichia	Escherichia_coli
Uncharacterized protein	Unknown	L7TQA5	7.097	1273738	Myoviridae	undef	Escherichia_phage_PBECO_4	551	Proteobacteria	Gammaproteobacteria	Enterobacterales	Enterobacteriaceae	Escherichia	Escherichia_coli
Uncharacterized protein	Unknown	L7TKW0	7.83	1273738	Myoviridae	undef	Escherichia_phage_PBECO_4	551	Proteobacteria	Gammaproteobacteria	Enterobacterales	Enterobacteriaceae	Escherichia	Escherichia_coli
Putative phage tail fiber protein	attachment and penetration	K7QKD5	6.475	1229753	Myoviridae	undef	Escherichia_phage_phAPEC8	269	Proteobacteria	Gammaproteobacteria	Enterobacterales	Enterobacteriaceae	Escherichia	Escherichia_coli
Uncharacterized protein	Unknown	K7QJW2	10.309	1229753	Myoviridae	undef	Escherichia_phage_phAPEC8	269	Proteobacteria	Gammaproteobacteria	Enterobacterales	Enterobacteriaceae	Escherichia	Escherichia_coli
Putative gpH domain protein	attachment and penetration	K7QJH9	18.563	1229753	Myoviridae	undef	Escherichia_phage_phAPEC8	269	Proteobacteria	Gammaproteobacteria	Enterobacterales	Enterobacteriaceae	Escherichia	Escherichia_coli
Putative ssDNA binding protein	replication of phage DNA and synthesis of protein	G9IID0	8.596	926589	Myoviridae	Vi1virus	Escherichia_phage_PhaxI	209	Proteobacteria	Gammaproteobacteria	Enterobacterales	Enterobacteriaceae	Escherichia	Escherichia_coli
Putative tail fiber protein	attachment and penetration	G9IIM1	11.564	926589	Myoviridae	Vi1virus	Escherichia_phage_PhaxI	209	Proteobacteria	Gammaproteobacteria	Enterobacterales	Enterobacteriaceae	Escherichia	Escherichia_coli
Putative uncharacterized protein	Unknown	H6VUB6	1.629	1141519	Podoviridae	Phikmvvirus	Escherichia_phage_phiKT	31	Proteobacteria	Gammaproteobacteria	Enterobacterales	Enterobacteriaceae	Escherichia	Escherichia_sp.
Scaffold-like protein	assembly	H6VUB1	3.88	1141519	Podoviridae	Phikmvvirus	Escherichia_phage_phiKT	31	Proteobacteria	Gammaproteobacteria	Enterobacterales	Enterobacteriaceae	Escherichia	Escherichia_sp.
Tail tubular protein B	attachment and penetration	H6VUB4	5.452	1141519	Podoviridae	Phikmvvirus	Escherichia_phage_phiKT	31	Proteobacteria	Gammaproteobacteria	Enterobacterales	Enterobacteriaceae	Escherichia	Escherichia_sp.
Putative uncharacterized protein	Unknown	H6VUB5	14.985	1141519	Podoviridae	Phikmvvirus	Escherichia_phage_phiKT	31	Proteobacteria	Gammaproteobacteria	Enterobacterales	Enterobacteriaceae	Escherichia	Escherichia_sp.
Putative head-to-tail-joining protein	assembly	Q287B1	3.61	343516	Podoviridae	Epsilon15virus	Escherichia_phage_phiV10	55	Proteobacteria	Gammaproteobacteria	Enterobacterales	Enterobacteriaceae	Escherichia	Escherichia_coli
Putative primosomal protein	replication of phage DNA and synthesis of protein	Q286X4	12.367	343516	Podoviridae	Epsilon15virus	Escherichia_phage_phiV10	55	Proteobacteria	Gammaproteobacteria	Enterobacterales	Enterobacteriaceae	Escherichia	Escherichia_coli
Uncharacterized protein	Unknown	A0A0A0YPX7	2.556	1540097	Podoviridae	undef	Escherichia_phage_Pollock	85	Proteobacteria	Gammaproteobacteria	Enterobacterales	Enterobacteriaceae	Escherichia	Escherichia_coli
Uncharacterized protein	Unknown	A0A0A0YW97	5.657	1540097	Podoviridae	undef	Escherichia_phage_Pollock	85	Proteobacteria	Gammaproteobacteria	Enterobacterales	Enterobacteriaceae	Escherichia	Escherichia_coli
Uncharacterized protein	Unknown	A0A0M7Q827	0.381	1720493	Siphoviridae	undef	Escherichia_phage_slur01	90	Proteobacteria	Gammaproteobacteria	Enterobacterales	Enterobacteriaceae	Escherichia	Escherichia_coli
Uncharacterized protein	Unknown	A0A0M7QB26	2.049	1720493	Siphoviridae	undef	Escherichia_phage_slur01	90	Proteobacteria	Gammaproteobacteria	Enterobacterales	Enterobacteriaceae	Escherichia	Escherichia_coli
Uncharacterized protein	Unknown	A0A0M7QCC6	9.304	1720493	Siphoviridae	undef	Escherichia_phage_slur01	90	Proteobacteria	Gammaproteobacteria	Enterobacterales	Enterobacteriaceae	Escherichia	Escherichia_coli
Uncharacterized protein	Unknown	A0A0M7QC74	25.071	1720493	Siphoviridae	undef	Escherichia_phage_slur01	90	Proteobacteria	Gammaproteobacteria	Enterobacterales	Enterobacteriaceae	Escherichia	Escherichia_coli
Base plate-tail tube initiator [Enterobacteria phage RB32]	attachment and penetration	A0A0M7QB85	2.706	1720494	Myoviridae	T4virus	Escherichia_phage_slur02	266	Proteobacteria	Gammaproteobacteria	Enterobacterales	Enterobacteriaceae	Escherichia	Escherichia_coli
Uncharacterized protein	Unknown	A0A0M7Q7Y1	2.881	1720494	Myoviridae	T4virus	Escherichia_phage_slur02	266	Proteobacteria	Gammaproteobacteria	Enterobacterales	Enterobacteriaceae	Escherichia	Escherichia_coli
Uncharacterized protein	Unknown	A0A0M7QAP0	3.706	1720494	Myoviridae	T4virus	Escherichia_phage_slur02	266	Proteobacteria	Gammaproteobacteria	Enterobacterales	Enterobacteriaceae	Escherichia	Escherichia_coli
Base plate [Enterobacteria phage RB32]	attachment and penetration	A0A0M9JDK4	4.807	1720494	Myoviridae	T4virus	Escherichia_phage_slur02	266	Proteobacteria	Gammaproteobacteria	Enterobacterales	Enterobacteriaceae	Escherichia	Escherichia_coli
Uncharacterized protein	Unknown	A0A0M7QA54	8.536	1720498	Siphoviridae	undef	Escherichia_phage_slur05	58	Proteobacteria	Gammaproteobacteria	Enterobacterales	Enterobacteriaceae	Escherichia	Escherichia_coli
Uncharacterized protein	Unknown	A0A0M7QCX6	0.271	1720500	Myoviridae	T4virus	Escherichia_phage_slur07	266	Proteobacteria	Gammaproteobacteria	Enterobacterales	Enterobacteriaceae	Escherichia	undef
Phage tail fiber adhesin Gp38	attachment and penetration	A0A0M7QEC5	1.211	1720500	Myoviridae	T4virus	Escherichia_phage_slur07	266	Proteobacteria	Gammaproteobacteria	Enterobacterales	Enterobacteriaceae	Escherichia	undef
Tail-tube assembly protein	attachment and penetration	A0A0M7QAK3	1.582	1720500	Myoviridae	T4virus	Escherichia_phage_slur07	266	Proteobacteria	Gammaproteobacteria	Enterobacterales	Enterobacteriaceae	Escherichia	undef
T4-like virus tail tube protein gp19	attachment and penetration	A0A0M7QAJ3	2.706	1720500	Myoviridae	T4virus	Escherichia_phage_slur07	266	Proteobacteria	Gammaproteobacteria	Enterobacterales	Enterobacteriaceae	Escherichia	undef
Tail-tube assembly protein	attachment and penetration	A0A0M7QDH0	4.835	1720504	Myoviridae	T4virus	Escherichia_phage_slur08	272	Proteobacteria	Gammaproteobacteria	Enterobacterales	Enterobacteriaceae	Escherichia	Escherichia_coli
T4-like virus tail tube protein gp19	attachment and penetration	A0A0M7QHP0	5.743	1720504	Myoviridae	T4virus	Escherichia_phage_slur08	272	Proteobacteria	Gammaproteobacteria	Enterobacterales	Enterobacteriaceae	Escherichia	Escherichia_coli
Phage Tail Collar Domain protein	attachment and penetration	A0A0M7QEX0	7.157	1720504	Myoviridae	T4virus	Escherichia_phage_slur08	272	Proteobacteria	Gammaproteobacteria	Enterobacterales	Enterobacteriaceae	Escherichia	Escherichia_coli
Uncharacterized protein	Unknown	A0A0M9JJ99	3.214	1728958	Siphoviridae	T5virus	Escherichia_phage_slur09	160	Proteobacteria	Gammaproteobacteria	Enterobacterales	Enterobacteriaceae	Escherichia	undef
Uncharacterized protein	Unknown	A0A0M7RFE8	5.088	1728958	Siphoviridae	T5virus	Escherichia_phage_slur09	160	Proteobacteria	Gammaproteobacteria	Enterobacterales	Enterobacteriaceae	Escherichia	undef
Uncharacterized protein	Unknown	A0A0M9JJC4	39.065	1728958	Siphoviridae	T5virus	Escherichia_phage_slur09	160	Proteobacteria	Gammaproteobacteria	Enterobacterales	Enterobacteriaceae	Escherichia	undef
Uncharacterized protein	Unknown	A0A0M7Q9P6	1.84	1720495	Myoviridae	undef	Escherichia_phage_slur16	206	Proteobacteria	Gammaproteobacteria	Enterobacterales	Enterobacteriaceae	Escherichia	Escherichia_coli
Putative tail fiber protein [Enterobacteria phage vB_EcoM-FV3]	attachment and penetration	A0A0M7QBC7	4.383	1720495	Myoviridae	undef	Escherichia_phage_slur16	206	Proteobacteria	Gammaproteobacteria	Enterobacterales	Enterobacteriaceae	Escherichia	Escherichia_coli
Putative tape measure protein	attachment and penetration	A0A0N9RUX9	5.774	1718606	Myoviridae	undef	Escherichia_phage_SUSP1	139	Proteobacteria	Gammaproteobacteria	Enterobacterales	Enterobacteriaceae	Escherichia	Escherichia_coli
Putative tail fiber protein	attachment and penetration	A0A0N7GFN8	1.311	1718669	Myoviridae	undef	Escherichia_phage_SUSP2	131	Proteobacteria	Gammaproteobacteria	Enterobacterales	Enterobacteriaceae	Escherichia	Escherichia_coli
Putative tape measure protein	attachment and penetration	A0A0N9S105	5.774	1718669	Myoviridae	undef	Escherichia_phage_SUSP2	131	Proteobacteria	Gammaproteobacteria	Enterobacterales	Enterobacteriaceae	Escherichia	Escherichia_coli
L-shaped tail fiber protein pb1	attachment and penetration	P13390	1.199	10726	Siphoviridae	T5virus	Escherichia_phage_T5	162	Proteobacteria	Gammaproteobacteria	Enterobacterales	Enterobacteriaceae	Escherichia	Escherichia_coli
ORF073	Unknown	Q5DMM1	5.91	10726	Siphoviridae	T5virus	Escherichia_phage_T5	162	Proteobacteria	Gammaproteobacteria	Enterobacterales	Enterobacteriaceae	Escherichia	Escherichia_coli
Putative uncharacterized protein	Unknown	Q6QGL0	5.91	10726	Siphoviridae	T5virus	Escherichia_phage_T5	162	Proteobacteria	Gammaproteobacteria	Enterobacterales	Enterobacteriaceae	Escherichia	Escherichia_coli
CAMP-dependent protein kinase catalytic subunit	replication of phage DNA and synthesis of protein	Q5DMM0	37.289	10726	Siphoviridae	T5virus	Escherichia_phage_T5	162	Proteobacteria	Gammaproteobacteria	Enterobacterales	Enterobacteriaceae	Escherichia	Escherichia_coli
Putative uncharacterized protein	Unknown	Q6QGK9	37.289	10726	Siphoviridae	T5virus	Escherichia_phage_T5	162	Proteobacteria	Gammaproteobacteria	Enterobacterales	Enterobacteriaceae	Escherichia	Escherichia_coli
Uncharacterized protein	Unknown	G9L6C2	5.1	1124654	Podoviridae	Epsilon15virus	Escherichia_phage_TL-2011b	57	Proteobacteria	Gammaproteobacteria	Enterobacterales	Enterobacteriaceae	Escherichia	Escherichia_coli
Baseplate tail tube cap	attachment and penetration	A0A173GAH5	0.435	1837867	Myoviridae	undef	Escherichia_phage_UFV-AREG1	274	Proteobacteria	Gammaproteobacteria	Enterobacterales	Enterobacteriaceae	Escherichia	Escherichia_coli
Putative receptor recognition protein	attachment and penetration	A0A173GAQ2	0.814	1837867	Myoviridae	undef	Escherichia_phage_UFV-AREG1	274	Proteobacteria	Gammaproteobacteria	Enterobacterales	Enterobacteriaceae	Escherichia	Escherichia_coli
Baseplate tail tube initiator	attachment and penetration	A0A173GAJ7	2.706	1837867	Myoviridae	undef	Escherichia_phage_UFV-AREG1	274	Proteobacteria	Gammaproteobacteria	Enterobacterales	Enterobacteriaceae	Escherichia	Escherichia_coli
Putative tail fiber protein	attachment and penetration	A0A1B1PD96	5.294	1873990	Myoviridae	undef	Escherichia_phage_vB_EcoM_Alf5	133	Proteobacteria	Gammaproteobacteria	Enterobacterales	Enterobacteriaceae	Escherichia	Escherichia_coli
Tail fiber protein	attachment and penetration	A0A0E3T9Y3	2.948	1636202	Myoviridae	Felixo1virus	Escherichia_phage_vB_EcoM_AYO145A	131	Proteobacteria	Gammaproteobacteria	Enterobacterales	Enterobacteriaceae	Escherichia	Escherichia_coli
Tail fiber protein	attachment and penetration	A0A0E3TAY1	4.884	1636202	Myoviridae	Felixo1virus	Escherichia_phage_vB_EcoM_AYO145A	131	Proteobacteria	Gammaproteobacteria	Enterobacterales	Enterobacteriaceae	Escherichia	Escherichia_coli
Long tail fiber distal subunit	attachment and penetration	A0A067ZHJ2	0.113	1391224	Myoviridae	T4virus	Escherichia_phage_vB_EcoM_PhAPEC2	254	Proteobacteria	Gammaproteobacteria	Enterobacterales	Enterobacteriaceae	Escherichia	Escherichia_coli
Tail fibers protein	attachment and penetration	A0A160CBG9	1.582	1815590	Myoviridae	undef	Escherichia_phage_vB_EcoM-UFV13	268	Proteobacteria	Gammaproteobacteria	Enterobacterales	Enterobacteriaceae	Escherichia	Escherichia_coli
Tail assembly protein	Assembly	A0A160CBC6	2.706	1815590	Myoviridae	undef	Escherichia_phage_vB_EcoM-UFV13	268	Proteobacteria	Gammaproteobacteria	Enterobacterales	Enterobacteriaceae	Escherichia	Escherichia_coli
Uncharacterized protein	Unknown	A0A166LWA2	2.899	1815590	Myoviridae	undef	Escherichia_phage_vB_EcoM-UFV13	268	Proteobacteria	Gammaproteobacteria	Enterobacterales	Enterobacteriaceae	Escherichia	Escherichia_coli
Baseplate tail tube cap	attachment and penetration	A0A160CBE5	4.835	1815590	Myoviridae	undef	Escherichia_phage_vB_EcoM-UFV13	268	Proteobacteria	Gammaproteobacteria	Enterobacterales	Enterobacteriaceae	Escherichia	Escherichia_coli
Tail fiber protein	attachment and penetration	A0A0A0RSC6	1.514	1555238	Myoviridae	undef	Escherichia_phage_vB_EcoM-VpaE1	132	Proteobacteria	Gammaproteobacteria	Enterobacterales	Enterobacteriaceae	Escherichia	Escherichia_coli
Tail fiber protein	attachment and penetration	A0A0A0RLH0	5.327	1555238	Myoviridae	undef	Escherichia_phage_vB_EcoM-VpaE1	132	Proteobacteria	Gammaproteobacteria	Enterobacterales	Enterobacteriaceae	Escherichia	Escherichia_coli
Uncharacterized protein	Unknown	A0A023MHI8	5.088	1446489	Siphoviridae	undef	Escherichia_phage_vB_EcoS_FFH1	156	Proteobacteria	Gammaproteobacteria	Enterobacterales	Enterobacteriaceae	Escherichia	Escherichia_coli
Uncharacterized protein	Unknown	A0A023MHN3	37.289	1446489	Siphoviridae	undef	Escherichia_phage_vB_EcoS_FFH1	156	Proteobacteria	Gammaproteobacteria	Enterobacterales	Enterobacteriaceae	Escherichia	Escherichia_coli
Baseplate tail tube cap	attachment and penetration	G0X5W4	0.435	1054480	Myoviridae	T4virus	Escherichia_phage_wV7	273	Proteobacteria	Gammaproteobacteria	Enterobacterales	Enterobacteriaceae	Escherichia	Escherichia_coli
Baseplate tail tube initiator	attachment and penetration	G0X5W5	1.591	1054480	Myoviridae	T4virus	Escherichia_phage_wV7	273	Proteobacteria	Gammaproteobacteria	Enterobacterales	Enterobacteriaceae	Escherichia	Escherichia_coli
Baseplate wedge protein gp7	attachment and penetration	G0X5S7	1.986	1054480	Myoviridae	T4virus	Escherichia_phage_wV7	273	Proteobacteria	Gammaproteobacteria	Enterobacterales	Enterobacteriaceae	Escherichia	Escherichia_coli
Distal long tail fiber assembly catalyst	Assembly	G0X598	3.05	1054480	Myoviridae	T4virus	Escherichia_phage_wV7	273	Proteobacteria	Gammaproteobacteria	Enterobacterales	Enterobacteriaceae	Escherichia	Escherichia_coli
Putative tail fiber protein	attachment and penetration	C5H7L3	4.772	576791	Myoviridae	Felixo1virus	Escherichia_phage_wV8	140	Proteobacteria	Gammaproteobacteria	Enterobacterales	Enterobacteriaceae	Escherichia	Escherichia_coli
Putative baseplate component	attachment and penetration	V5KSI5	2.436	1391428	Myoviridae	Se1virus	Escherichia_virus_4MG	271	Proteobacteria	Gammaproteobacteria	Enterobacterales	Enterobacteriaceae	Escherichia	Escherichia_coli
Hyphothetical protein	Unknown	V5KST6	8.051	1391428	Myoviridae	Se1virus	Escherichia_virus_4MG	271	Proteobacteria	Gammaproteobacteria	Enterobacterales	Enterobacteriaceae	Escherichia	Escherichia_coli
Tape measure protein	attachment and penetration	X2KUA9	12.937	1468411	Siphoviridae	Nonagvirus	Escherichia_virus_9g	71	Proteobacteria	Gammaproteobacteria	Enterobacterales	Enterobacteriaceae	Escherichia	Escherichia_coli
Uncharacterized protein	Unknown	X2L015	44.131	1468411	Siphoviridae	Nonagvirus	Escherichia_virus_9g	71	Proteobacteria	Gammaproteobacteria	Enterobacterales	Enterobacteriaceae	Escherichia	Escherichia_coli
Uncharacterized protein	Unknown	K4NZE1	10.218	1216926	Siphoviridae	T1virus	Escherichia_virus_ADB2	78	Proteobacteria	Gammaproteobacteria	Enterobacterales	Enterobacteriaceae	Escherichia	Escherichia_coli
Tail tape measure protein	attachment and penetration	A0A067YYN5	4.41	1416028	Siphoviridae	Rogue1virus	Escherichia_virus_AHP42	76	Proteobacteria	Gammaproteobacteria	Enterobacterales	Enterobacteriaceae	Escherichia	Escherichia_coli
Tail fiber protein	attachment and penetration	A0A067YVW7	5.424	1416028	Siphoviridae	Rogue1virus	Escherichia_virus_AHP42	76	Proteobacteria	Gammaproteobacteria	Enterobacterales	Enterobacteriaceae	Escherichia	Escherichia_coli
Single-stranded DNA binding protein Ssb	replication of phage DNA and synthesis of protein	A0A067YXJ4	6.336	1416028	Siphoviridae	Rogue1virus	Escherichia_virus_AHP42	76	Proteobacteria	Gammaproteobacteria	Enterobacterales	Enterobacteriaceae	Escherichia	Escherichia_coli
Tail fiber	attachment and penetration	A0A067YYP2	9.486	1416028	Siphoviridae	Rogue1virus	Escherichia_virus_AHP42	76	Proteobacteria	Gammaproteobacteria	Enterobacterales	Enterobacteriaceae	Escherichia	Escherichia_coli
Tail fiber protein	attachment and penetration	A0A067YYE5	1.663	1416030	Siphoviridae	Rogue1virus	Escherichia_virus_AHS24	81	Proteobacteria	Gammaproteobacteria	Enterobacterales	Enterobacteriaceae	Escherichia	Escherichia_coli
Tail fiber protein	attachment and penetration	A0A067YY41	1.663	1416027	Siphoviridae	Rogue1virus	Escherichia_virus_AHS24	81	Proteobacteria	Gammaproteobacteria	Enterobacterales	Enterobacteriaceae	Escherichia	Escherichia_coli
Single-stranded DNA binding protein Ssb	replication of phage DNA and synthesis of protein	A0A067YYE9	3.612	1416030	Siphoviridae	Rogue1virus	Escherichia_virus_AHS24	81	Proteobacteria	Gammaproteobacteria	Enterobacterales	Enterobacteriaceae	Escherichia	Escherichia_coli
Tail fiber protein	attachment and penetration	A0A067YY47	9.486	1416027	Siphoviridae	Rogue1virus	Escherichia_virus_AHS24	81	Proteobacteria	Gammaproteobacteria	Enterobacterales	Enterobacteriaceae	Escherichia	Escherichia_coli
Tail fiber protein	attachment and penetration	A0A067YWB8	2.637	1416031	Siphoviridae	Rogue1virus	Escherichia_virus_AKS96	74	Proteobacteria	Gammaproteobacteria	Enterobacterales	Enterobacteriaceae	Escherichia	Escherichia_coli
Single-stranded DNA binding protein Ssb	replication of phage DNA and synthesis of protein	A0A067YXU9	3.612	1416031	Siphoviridae	Rogue1virus	Escherichia_virus_AKS96	74	Proteobacteria	Gammaproteobacteria	Enterobacterales	Enterobacteriaceae	Escherichia	Escherichia_coli
Tail tape measure protein	attachment and penetration	A0A067YWB5	4.41	1416031	Siphoviridae	Rogue1virus	Escherichia_virus_AKS96	74	Proteobacteria	Gammaproteobacteria	Enterobacterales	Enterobacteriaceae	Escherichia	Escherichia_coli
Tail fiber	attachment and penetration	A0A067YYV7	9.486	1416031	Siphoviridae	Rogue1virus	Escherichia_virus_AKS96	74	Proteobacteria	Gammaproteobacteria	Enterobacterales	Enterobacteriaceae	Escherichia	Escherichia_coli
Putative structural protein	Unknown	A0A067Y192	0.593	1395983	Podoviridae	G7cvirus	Escherichia_virus_APEC5	83	Proteobacteria	Gammaproteobacteria	Enterobacterales	Enterobacteriaceae	Escherichia	Escherichia_coli
Uncharacterized protein	Unknown	A0A067Y163	2.037	1395983	Podoviridae	G7cvirus	Escherichia_virus_APEC5	83	Proteobacteria	Gammaproteobacteria	Enterobacterales	Enterobacteriaceae	Escherichia	Escherichia_coli
Uncharacterized protein	Unknown	A0A067Y0D6	15.328	1395983	Podoviridae	G7cvirus	Escherichia_virus_APEC5	83	Proteobacteria	Gammaproteobacteria	Enterobacterales	Enterobacteriaceae	Escherichia	Escherichia_coli
Putative structural protein	Unknown	A0A067ZJM1	0.593	1391223	Podoviridae	G7cvirus	Escherichia_virus_APEC7	83	Proteobacteria	Gammaproteobacteria	Enterobacterales	Enterobacteriaceae	Escherichia	Escherichia_coli
Uncharacterized protein	Unknown	A0A067ZGY3	2.735	1391223	Podoviridae	G7cvirus	Escherichia_virus_APEC7	83	Proteobacteria	Gammaproteobacteria	Enterobacterales	Enterobacteriaceae	Escherichia	Escherichia_coli
Uncharacterized protein	Unknown	A0A067ZK07	15.328	1391223	Podoviridae	G7cvirus	Escherichia_virus_APEC7	83	Proteobacteria	Gammaproteobacteria	Enterobacterales	Enterobacteriaceae	Escherichia	Escherichia_coli
Baseplate tail tube cap	attachment and penetration	D4Z9Z4	0.435	66711	Myoviridae	T4virus	Escherichia_virus_AR1	281	Proteobacteria	Gammaproteobacteria	Enterobacterales	Enterobacteriaceae	Escherichia	Escherichia_coli
Baseplate wedge protein gp7	attachment and penetration	D4Z9V5	1.279	66711	Myoviridae	T4virus	Escherichia_virus_AR1	281	Proteobacteria	Gammaproteobacteria	Enterobacterales	Enterobacteriaceae	Escherichia	Escherichia_coli
Baseplate tail tube initiator	attachment and penetration	D4Z9Z5	1.591	66711	Myoviridae	T4virus	Escherichia_virus_AR1	281	Proteobacteria	Gammaproteobacteria	Enterobacterales	Enterobacteriaceae	Escherichia	Escherichia_coli
Receptor recognition protein	attachment and penetration	D4ZA55	2.207	66711	Myoviridae	T4virus	Escherichia_virus_AR1	281	Proteobacteria	Gammaproteobacteria	Enterobacterales	Enterobacteriaceae	Escherichia	Escherichia_coli
Tail fiber protein	attachment and penetration	Q859H9	2.207	66711	Myoviridae	T4virus	Escherichia_virus_AR1	281	Proteobacteria	Gammaproteobacteria	Enterobacterales	Enterobacteriaceae	Escherichia	Escherichia_coli
Receptor-recognizing protein	attachment and penetration	Q9G0B4	2.753	66711	Myoviridae	T4virus	Escherichia_virus_AR1	281	Proteobacteria	Gammaproteobacteria	Enterobacterales	Enterobacteriaceae	Escherichia	Escherichia_coli
Structural protein	unknown	A0A0A7X6X6	0.035	1458848	Podoviridae	G7cvirus	Escherichia_virus_Bp4	94	Proteobacteria	Gammaproteobacteria	Enterobacterales	Enterobacteriaceae	Escherichia	Escherichia_coli
Uncharacterized protein	Unknown	A0A0A7X8G3	0.051	1458848	Podoviridae	G7cvirus	Escherichia_virus_Bp4	94	Proteobacteria	Gammaproteobacteria	Enterobacterales	Enterobacteriaceae	Escherichia	Escherichia_coli
Structural protein	unknown	X2KMJ7	15.328	1458848	Podoviridae	G7cvirus	Escherichia_virus_Bp4	94	Proteobacteria	Gammaproteobacteria	Enterobacterales	Enterobacteriaceae	Escherichia	Escherichia_coli
Uncharacterized protein	Unknown	K4FKB3	0.339	1141141	Myoviridae	T4virus	Escherichia_virus_C40	282	Proteobacteria	Gammaproteobacteria	Enterobacterales	Enterobacteriaceae	Escherichia	Escherichia_coli
Baseplate tail tube cap	attachment and penetration	K4FEU9	0.435	1141141	Myoviridae	T4virus	Escherichia_virus_C40	282	Proteobacteria	Gammaproteobacteria	Enterobacterales	Enterobacteriaceae	Escherichia	Escherichia_coli
Baseplate tail tube initiator	attachment and penetration	K4FC27	2.706	1141141	Myoviridae	T4virus	Escherichia_virus_C40	282	Proteobacteria	Gammaproteobacteria	Enterobacterales	Enterobacteriaceae	Escherichia	Escherichia_coli
Tail fiber protein	attachment and penetration	A0A0D4DA86	3.988	1610828	Siphoviridae	Seuratvirus	Escherichia_virus_Cajan	91	Proteobacteria	Gammaproteobacteria	Enterobacterales	Enterobacteriaceae	Escherichia	Escherichia_coli
Uncharacterized protein	Unknown	A0A0D4D9P7	9.304	1610828	Siphoviridae	Seuratvirus	Escherichia_virus_Cajan	91	Proteobacteria	Gammaproteobacteria	Enterobacterales	Enterobacteriaceae	Escherichia	Escherichia_coli
Uncharacterized protein	Unknown	A0A0D4D9K3	25.071	1610828	Siphoviridae	Seuratvirus	Escherichia_virus_Cajan	91	Proteobacteria	Gammaproteobacteria	Enterobacterales	Enterobacteriaceae	Escherichia	Escherichia_coli
Uncharacterized protein	Unknown	D5LH13	3.306	669875	Myoviridae	Cvm10virus	Escherichia_virus_CVM10	56	Proteobacteria	Gammaproteobacteria	Enterobacterales	Enterobacteriaceae	Escherichia	Escherichia_coli
Putative single-strand DNA binding protein	replication of phage DNA and synthesis of protein	D5LH30	3.478	669875	Myoviridae	Cvm10virus	Escherichia_virus_CVM10	56	Proteobacteria	Gammaproteobacteria	Enterobacterales	Enterobacteriaceae	Escherichia	Escherichia_coli
Fibritin	assembly	A0A023ZUE5	0.059	1495285	Myoviridae	T4virus	Escherichia_virus_E112	279	Proteobacteria	Gammaproteobacteria	Enterobacterales	Enterobacteriaceae	Escherichia	Escherichia_coli
Baseplate tail tube initiator	attachment and penetration	A0A023ZV29	2.706	1495285	Myoviridae	T4virus	Escherichia_virus_E112	279	Proteobacteria	Gammaproteobacteria	Enterobacterales	Enterobacteriaceae	Escherichia	Escherichia_coli
Receptor-recognition protein	attachment and penetration	A0A023ZV71	4.397	1495285	Myoviridae	T4virus	Escherichia_virus_E112	279	Proteobacteria	Gammaproteobacteria	Enterobacterales	Enterobacteriaceae	Escherichia	Escherichia_coli
Baseplate tail tube cap	attachment and penetration	A0A023ZVK1	4.79	1495285	Myoviridae	T4virus	Escherichia_virus_E112	279	Proteobacteria	Gammaproteobacteria	Enterobacterales	Enterobacteriaceae	Escherichia	Escherichia_coli
Putative tail fiber protein	attachment and penetration	A0A023ZTR7	3.398	1495286	Siphoviridae	Rogue1virus	Escherichia_virus_E41c	72	Proteobacteria	Gammaproteobacteria	Enterobacterales	Enterobacteriaceae	Escherichia	Escherichia_coli
Putative tail length tape measure protein	attachment and penetration	A0A023ZTS8	4.41	1495286	Siphoviridae	Rogue1virus	Escherichia_virus_E41c	72	Proteobacteria	Gammaproteobacteria	Enterobacterales	Enterobacteriaceae	Escherichia	Escherichia_coli
Tail fiber protein	attachment and penetration	A0A023ZTT3	5.79	1495286	Siphoviridae	Rogue1virus	Escherichia_virus_E41c	72	Proteobacteria	Gammaproteobacteria	Enterobacterales	Enterobacteriaceae	Escherichia	Escherichia_coli
Uncharacterized protein	Unknown	A0A023ZVH3	8.193	1495286	Siphoviridae	Rogue1virus	Escherichia_virus_E41c	72	Proteobacteria	Gammaproteobacteria	Enterobacterales	Enterobacteriaceae	Escherichia	Escherichia_coli
Putative tail fiber protein	attachment and penetration	A0A023ZTU4	9.486	1495286	Siphoviridae	Rogue1virus	Escherichia_virus_E41c	72	Proteobacteria	Gammaproteobacteria	Enterobacterales	Enterobacteriaceae	Escherichia	Escherichia_coli
Virion RNA polymerase	replication of phage DNA and synthesis of protein	M9PKF9	0.247	1258572	Podoviridae	G7cvirus	Escherichia_virus_EC1UPM	80	Proteobacteria	Gammaproteobacteria	Enterobacterales	Enterobacteriaceae	Escherichia	Escherichia_coli
Putative structural protein	Unknown	M9PKX9	16.375	1258572	Podoviridae	G7cvirus	Escherichia_virus_EC1UPM	80	Proteobacteria	Gammaproteobacteria	Enterobacterales	Enterobacteriaceae	Escherichia	Escherichia_coli
Uncharacterized protein	Unknown	J9RVQ5	0.051	1604356	Podoviridae	G7cvirus	Escherichia_virus_ECBP1	82	Proteobacteria	Gammaproteobacteria	Enterobacterales	Enterobacteriaceae	Escherichia	Escherichia_coli
16.5 kDa protein	Unknown	J9SG26	15.328	1604356	Podoviridae	G7cvirus	Escherichia_virus_ECBP1	82	Proteobacteria	Gammaproteobacteria	Enterobacterales	Enterobacteriaceae	Escherichia	Escherichia_coli
Uncharacterized protein	Unknown	I6ZYD5	2.706	1204522	Myoviridae	T4virus	Escherichia_virus_ECML134	270	Proteobacteria	Gammaproteobacteria	Enterobacterales	Enterobacteriaceae	Escherichia	Escherichia_coli
Uncharacterized protein	Unknown	I6ZYH9	3.376	1204522	Myoviridae	T4virus	Escherichia_virus_ECML134	270	Proteobacteria	Gammaproteobacteria	Enterobacterales	Enterobacteriaceae	Escherichia	Escherichia_coli
Baseplate protein	attachment and penetration	I7B737	4.807	1204522	Myoviridae	T4virus	Escherichia_virus_ECML134	270	Proteobacteria	Gammaproteobacteria	Enterobacterales	Enterobacteriaceae	Escherichia	Escherichia_coli
Uncharacterized protein	Unknown	A0A023MI03	1.84	1446490	Myoviridae	V5virus	Escherichia_virus_FFH2	218	Proteobacteria	Gammaproteobacteria	Enterobacterales	Enterobacteriaceae	Escherichia	Escherichia_coli
Putative tail fiber protein	attachment and penetration	A0A023MI25	4.383	1446490	Myoviridae	V5virus	Escherichia_virus_FFH2	218	Proteobacteria	Gammaproteobacteria	Enterobacterales	Enterobacteriaceae	Escherichia	Escherichia_coli
Replicase	replication of phage DNA and synthesis of protein	D0U1H0	2.548	12027	Leviviridae	Allolevivirus	Escherichia_virus_FI	72	Proteobacteria	Gammaproteobacteria	Enterobacterales	Enterobacteriaceae	Escherichia	Escherichia_coli
Uncharacterized protein	Unknown	H6W8B6	2.591	1131317	Myoviridae	V5virus	Escherichia_virus_FV3	218	Proteobacteria	Gammaproteobacteria	Enterobacterales	Enterobacteriaceae	Escherichia	Escherichia_coli
Putative tail fiber protein	attachment and penetration	H6W7W2	5.791	1131317	Myoviridae	V5virus	Escherichia_virus_FV3	218	Proteobacteria	Gammaproteobacteria	Enterobacterales	Enterobacteriaceae	Escherichia	Escherichia_coli
Putative uncharacterized protein	Unknown	G0XNV3	2.211	1054461	Podoviridae	G7cvirus	Escherichia_virus_G7C	79	Proteobacteria	Gammaproteobacteria	Enterobacterales	Enterobacteriaceae	Escherichia	undef
Putative structural protein	Unknown	G0XNV2	4.484	1054461	Podoviridae	G7cvirus	Escherichia_virus_G7C	79	Proteobacteria	Gammaproteobacteria	Enterobacterales	Enterobacteriaceae	Escherichia	undef
Tail length tape measure protein	attachment and penetration	Q9MCU6	3.54	10742	Siphoviridae	Lambdavirus	Escherichia_virus_HK022	35	Proteobacteria	Gammaproteobacteria	Enterobacterales	Enterobacteriaceae	Escherichia	Escherichia_coli
Gp24	attachment and penetration	Q9MCU0	4.467	10742	Siphoviridae	Lambdavirus	Escherichia_virus_HK022	35	Proteobacteria	Gammaproteobacteria	Enterobacterales	Enterobacteriaceae	Escherichia	Escherichia_coli
Tail fiber	attachment and penetration	Q9MCR7	1.289	37554	Siphoviridae	Lambdavirus	Escherichia_virus_HK97	61	Proteobacteria	Gammaproteobacteria	Enterobacterales	Enterobacteriaceae	Escherichia	Escherichia_coli
Tail length tape measure protein	attachment and penetration	Q9MCS3	2.687	37554	Siphoviridae	Lambdavirus	Escherichia_virus_HK97	61	Proteobacteria	Gammaproteobacteria	Enterobacterales	Enterobacteriaceae	Escherichia	Escherichia_coli
Gp38 distal long tail fiber adhesin	attachment and penetration	D7RMP9	0.983	697227	Myoviridae	Js98virus	Escherichia_virus_IME08	253	Proteobacteria	Gammaproteobacteria	Enterobacterales	Enterobacteriaceae	Escherichia	Escherichia_coli
Gp34 long tail fiber proximal subunit	attachment and penetration	D7RMP5	3.475	697227	Myoviridae	Js98virus	Escherichia_virus_IME08	253	Proteobacteria	Gammaproteobacteria	Enterobacterales	Enterobacteriaceae	Escherichia	Escherichia_coli
Tail fiber-like protein	attachment and penetration	D7RMI2	9.474	697227	Myoviridae	Js98virus	Escherichia_virus_IME08	253	Proteobacteria	Gammaproteobacteria	Enterobacterales	Enterobacteriaceae	Escherichia	Escherichia_coli
Phage long tail fiber proximal subunit	attachment and penetration	G1FHG6	0.344	1054834	Myoviridae	T4virus	Escherichia_virus_Ime09	268	Proteobacteria	Gammaproteobacteria	Enterobacterales	Enterobacteriaceae	Escherichia	Escherichia_coli
Phage baseplate tail tube initiator	attachment and penetration	G1FHB6	2.706	1054834	Myoviridae	T4virus	Escherichia_virus_Ime09	268	Proteobacteria	Gammaproteobacteria	Enterobacterales	Enterobacteriaceae	Escherichia	Escherichia_coli
Phage baseplate protein	attachment and penetration	G1FHB5	4.835	1054834	Myoviridae	T4virus	Escherichia_virus_Ime09	268	Proteobacteria	Gammaproteobacteria	Enterobacterales	Enterobacteriaceae	Escherichia	Escherichia_coli
Uncharacterized protein	Unknown	K4MPY5	0.449	1239384	Podoviridae	G7cvirus	Escherichia_virus_IME11	91	Proteobacteria	Gammaproteobacteria	Enterobacterales	Enterobacteriaceae	Escherichia	Escherichia_coli
Uncharacterized protein	Unknown	K4MN11	0.939	1239384	Podoviridae	G7cvirus	Escherichia_virus_IME11	91	Proteobacteria	Gammaproteobacteria	Enterobacterales	Enterobacteriaceae	Escherichia	Escherichia_coli
Uncharacterized protein	Unknown	K4N0H5	15.987	1239384	Podoviridae	G7cvirus	Escherichia_virus_IME11	91	Proteobacteria	Gammaproteobacteria	Enterobacterales	Enterobacteriaceae	Escherichia	Escherichia_coli
Tail fiber protein	attachment and penetration	A0A0E3GML4	6.431	1610836	Siphoviridae	Nonagvirus	Escherichia_virus_JenK1	86	Proteobacteria	Gammaproteobacteria	Enterobacterales	Enterobacteriaceae	Escherichia	Escherichia_coli
Uncharacterized protein	Unknown	A0A0E3JSV3	7.21	1610836	Siphoviridae	Nonagvirus	Escherichia_virus_JenK1	86	Proteobacteria	Gammaproteobacteria	Enterobacterales	Enterobacteriaceae	Escherichia	Escherichia_coli
Putative tail length tape measure protein	attachment and penetration	A0A0E3JQ03	11.839	1610836	Siphoviridae	Nonagvirus	Escherichia_virus_JenK1	86	Proteobacteria	Gammaproteobacteria	Enterobacterales	Enterobacteriaceae	Escherichia	Escherichia_coli
Uncharacterized protein	Unknown	A0A0E3JQ19	44.172	1610836	Siphoviridae	Nonagvirus	Escherichia_virus_JenK1	86	Proteobacteria	Gammaproteobacteria	Enterobacterales	Enterobacteriaceae	Escherichia	Escherichia_coli
Tail length tape-measure protein 1	attachment and penetration	A0A0E3GMH8	5.824	1610837	Siphoviridae	Nonagvirus	Escherichia_virus_JenP1	87	Proteobacteria	Gammaproteobacteria	Enterobacterales	Enterobacteriaceae	Escherichia	Escherichia_coli
Uncharacterized protein	Unknown	A0A0E3GMI0	14.325	1610837	Siphoviridae	Nonagvirus	Escherichia_virus_JenP1	87	Proteobacteria	Gammaproteobacteria	Enterobacterales	Enterobacteriaceae	Escherichia	Escherichia_coli
Uncharacterized protein	Unknown	A0A0E3M2Q1	55.597	1610837	Siphoviridae	Nonagvirus	Escherichia_virus_JenP1	87	Proteobacteria	Gammaproteobacteria	Enterobacterales	Enterobacteriaceae	Escherichia	Escherichia_coli
Tail length tape-measure protein 1	attachment and penetration	A0A0E3JPV7	5.824	1610838	Siphoviridae	Nonagvirus	Escherichia_virus_JenP2	87	Proteobacteria	Gammaproteobacteria	Enterobacterales	Enterobacteriaceae	Escherichia	Escherichia_coli
Uncharacterized protein	Unknown	A0A0E3M390	7.21	1610838	Siphoviridae	Nonagvirus	Escherichia_virus_JenP2	87	Proteobacteria	Gammaproteobacteria	Enterobacterales	Enterobacteriaceae	Escherichia	Escherichia_coli
Uncharacterized protein	Unknown	A0A0E3JST0	40.009	1610838	Siphoviridae	Nonagvirus	Escherichia_virus_JenP2	87	Proteobacteria	Gammaproteobacteria	Enterobacterales	Enterobacteriaceae	Escherichia	Escherichia_coli
Uncharacterized protein	Unknown	S4USD3	1.84	1327956	Myoviridae	V5virus	Escherichia_virus_JES2013	220	Proteobacteria	Gammaproteobacteria	Enterobacterales	Enterobacteriaceae	Escherichia	Escherichia_coli
Putative phage host specificity protein	attachment and penetration	S4USV0	3.228	1327956	Myoviridae	V5virus	Escherichia_virus_JES2013	220	Proteobacteria	Gammaproteobacteria	Enterobacterales	Enterobacteriaceae	Escherichia	Escherichia_coli
Putative tail fiber protein	attachment and penetration	S4UT47	4.383	1327956	Myoviridae	V5virus	Escherichia_virus_JES2013	220	Proteobacteria	Gammaproteobacteria	Enterobacterales	Enterobacteriaceae	Escherichia	Escherichia_coli
Uncharacterized protein	Unknown	K4NX13	8.082	1245890	Siphoviridae	Hk578virus	Escherichia_virus_JL1	60	Proteobacteria	Gammaproteobacteria	Enterobacterales	Enterobacteriaceae	Escherichia	Escherichia_coli
Long tail fiber distal subunit	attachment and penetration	A0A060BN58	7.958	1430444	Myoviridae	Rb69virus	Escherichia_virus_JS09	273	Proteobacteria	Gammaproteobacteria	Enterobacterales	Enterobacteriaceae	Escherichia	Escherichia_coli
Gp38 distal long tail fiber assembly catalyst	attachment and penetration	C4MZY7	0.925	576790	Myoviridae	Js98virus	Escherichia_virus_JS10	265	Proteobacteria	Gammaproteobacteria	Enterobacterales	Enterobacteriaceae	Escherichia	Escherichia_coli
36	Unknown	Q6UGD1	0.701	187764	Podoviridae	Sp6virus	Escherichia_virus_K1-5	52	Proteobacteria	Gammaproteobacteria	Enterobacterales	Enterobacteriaceae	Escherichia	Escherichia_coli
Gp36 protein	attachment and penetration	Q2WC38	0.701	344022	Podoviridae	Sp6virus	Escherichia_virus_K1E	62	Proteobacteria	Gammaproteobacteria	Enterobacterales	Enterobacteriaceae	Escherichia	Escherichia_coli
Putative tail protein	attachment and penetration	D2XJ94	2.389	698486	Siphoviridae	K1gvirus	Escherichia_virus_K1G	52	Proteobacteria	Gammaproteobacteria	Enterobacterales	Enterobacteriaceae	Escherichia	Escherichia_coli
Putative tail protein	attachment and penetration	D2XJE3	2.389	698487	Siphoviridae	K1gvirus	Escherichia_virus_K1H	50	Proteobacteria	Gammaproteobacteria	Enterobacterales	Enterobacteriaceae	Escherichia	Escherichia_coli
Putative tail protein	attachment and penetration	D2XJJ5	2.389	698488	Siphoviridae	K1gvirus	Escherichia_virus_K1ind1	51	Proteobacteria	Gammaproteobacteria	Enterobacterales	Enterobacteriaceae	Escherichia	Escherichia_coli
Putative tail protein	attachment and penetration	D2XJP6	2.389	698489	Siphoviridae	K1gvirus	Escherichia_virus_K1ind2	48	Proteobacteria	Gammaproteobacteria	Enterobacterales	Enterobacteriaceae	Escherichia	Escherichia_coli
Putative DNA polymerase I	replication of phage DNA and synthesis of protein	M4QDT1	0.122	1296653	Siphoviridae	Rogue1virus	Escherichia_virus_KP26	153	Proteobacteria	Gammaproteobacteria	Enterobacterales	Enterobacteriaceae	Salmonella	Salmonella_enterica
Uncharacterized protein	Unknown	M4QBM5	1.246	1296653	Siphoviridae	Rogue1virus	Escherichia_virus_KP26	153	Proteobacteria	Gammaproteobacteria	Enterobacterales	Enterobacteriaceae	Salmonella	Salmonella_enterica
Putative tail fiber protein	attachment and penetration	M4QBD9	1.663	1296653	Siphoviridae	Rogue1virus	Escherichia_virus_KP26	153	Proteobacteria	Gammaproteobacteria	Enterobacterales	Enterobacteriaceae	Salmonella	Salmonella_enterica
Tail tape measure protein	attachment and penetration	M4QBM9	4.41	1296653	Siphoviridae	Rogue1virus	Escherichia_virus_KP26	153	Proteobacteria	Gammaproteobacteria	Enterobacterales	Enterobacteriaceae	Salmonella	Salmonella_enterica
Putative single-stranded DNA binding protein	replication of phage DNA and synthesis of protein	M4QBP6	6.336	1296653	Siphoviridae	Rogue1virus	Escherichia_virus_KP26	153	Proteobacteria	Gammaproteobacteria	Enterobacterales	Enterobacteriaceae	Salmonella	Salmonella_enterica
Putative tail fiber	attachment and penetration	M4QBF1	9.486	1296653	Siphoviridae	Rogue1virus	Escherichia_virus_KP26	153	Proteobacteria	Gammaproteobacteria	Enterobacterales	Enterobacteriaceae	Salmonella	Salmonella_enterica
Host specificity protein J	attachment and penetration	A0A0K2FI38	0.282	10710	Siphoviridae	Lambdavirus	Escherichia_virus_Lambda	73	Proteobacteria	Gammaproteobacteria	Enterobacterales	Enterobacteriaceae	Escherichia	Escherichia_coli
Tail:host specificity protein	attachment and penetration	C6ZCZ5	0.282	10710	Siphoviridae	Lambdavirus	Escherichia_virus_Lambda	73	Proteobacteria	Gammaproteobacteria	Enterobacterales	Enterobacteriaceae	Escherichia	Escherichia_coli
Tip attachment protein J	attachment and penetration	P03749	0.282	10710	Siphoviridae	Lambdavirus	Escherichia_virus_Lambda	73	Proteobacteria	Gammaproteobacteria	Enterobacterales	Enterobacteriaceae	Escherichia	Escherichia_coli
Replicase protein	replication of phage DNA and synthesis of protein	C0M3K0	0.035	12022	Leviviridae	Levivirus	Escherichia_virus_MS2	4	Proteobacteria	Gammaproteobacteria	Enterobacterales	Enterobacteriaceae	Escherichia	Escherichia_coli
Replicase protein	replication of phage DNA and synthesis of protein	C0M3F2	0.069	12022	Leviviridae	Levivirus	Escherichia_virus_MS2	4	Proteobacteria	Gammaproteobacteria	Enterobacterales	Enterobacteriaceae	Escherichia	Escherichia_coli
Replicase protein	replication of phage DNA and synthesis of protein	C0M391	0.069	12022	Leviviridae	Levivirus	Escherichia_virus_MS2	4	Proteobacteria	Gammaproteobacteria	Enterobacterales	Enterobacteriaceae	Escherichia	Escherichia_coli
Replicase protein	replication of phage DNA and synthesis of protein	C0M355	0.069	12022	Leviviridae	Levivirus	Escherichia_virus_MS2	4	Proteobacteria	Gammaproteobacteria	Enterobacterales	Enterobacteriaceae	Escherichia	Escherichia_coli
Replicase protein	replication of phage DNA and synthesis of protein	C0M442	0.148	12022	Leviviridae	Levivirus	Escherichia_virus_MS2	4	Proteobacteria	Gammaproteobacteria	Enterobacterales	Enterobacteriaceae	Escherichia	Escherichia_coli
Replicase protein	replication of phage DNA and synthesis of protein	C0M359	0.148	12022	Leviviridae	Levivirus	Escherichia_virus_MS2	4	Proteobacteria	Gammaproteobacteria	Enterobacterales	Enterobacteriaceae	Escherichia	Escherichia_coli
Assembly protein	Replication of phage DNA and synthesis of protein	C0M2I8	0.194	12022	Leviviridae	Levivirus	Escherichia_virus_MS2	4	Proteobacteria	Gammaproteobacteria	Enterobacterales	Enterobacteriaceae	Escherichia	Escherichia_coli
Replicase protein	replication of phage DNA and synthesis of protein	C0M1V4	0.194	12022	Leviviridae	Levivirus	Escherichia_virus_MS2	4	Proteobacteria	Gammaproteobacteria	Enterobacterales	Enterobacteriaceae	Escherichia	Escherichia_coli
Replicase protein	replication of phage DNA and synthesis of protein	C0M1X0	0.194	12022	Leviviridae	Levivirus	Escherichia_virus_MS2	4	Proteobacteria	Gammaproteobacteria	Enterobacterales	Enterobacteriaceae	Escherichia	Escherichia_coli
Replicase protein	replication of phage DNA and synthesis of protein	C0M387	0.194	12022	Leviviridae	Levivirus	Escherichia_virus_MS2	4	Proteobacteria	Gammaproteobacteria	Enterobacterales	Enterobacteriaceae	Escherichia	Escherichia_coli
Replicase protein	replication of phage DNA and synthesis of protein	C0M1N6	0.194	12022	Leviviridae	Levivirus	Escherichia_virus_MS2	4	Proteobacteria	Gammaproteobacteria	Enterobacterales	Enterobacteriaceae	Escherichia	Escherichia_coli
Replicase protein	replication of phage DNA and synthesis of protein	C0M3B5	0.194	12022	Leviviridae	Levivirus	Escherichia_virus_MS2	4	Proteobacteria	Gammaproteobacteria	Enterobacterales	Enterobacteriaceae	Escherichia	Escherichia_coli
Replicase protein	replication of phage DNA and synthesis of protein	C0M1M8	0.194	12022	Leviviridae	Levivirus	Escherichia_virus_MS2	4	Proteobacteria	Gammaproteobacteria	Enterobacterales	Enterobacteriaceae	Escherichia	Escherichia_coli
Replicase protein	replication of phage DNA and synthesis of protein	C0M498	0.194	12022	Leviviridae	Levivirus	Escherichia_virus_MS2	4	Proteobacteria	Gammaproteobacteria	Enterobacterales	Enterobacteriaceae	Escherichia	Escherichia_coli
Replicase protein	replication of phage DNA and synthesis of protein	C0M351	0.194	12022	Leviviridae	Levivirus	Escherichia_virus_MS2	4	Proteobacteria	Gammaproteobacteria	Enterobacterales	Enterobacteriaceae	Escherichia	Escherichia_coli
Replicase protein	replication of phage DNA and synthesis of protein	C0M3U6	0.339	12022	Leviviridae	Levivirus	Escherichia_virus_MS2	4	Proteobacteria	Gammaproteobacteria	Enterobacterales	Enterobacteriaceae	Escherichia	Escherichia_coli
Replicase protein	replication of phage DNA and synthesis of protein	C0M206	0.342	12022	Leviviridae	Levivirus	Escherichia_virus_MS2	4	Proteobacteria	Gammaproteobacteria	Enterobacterales	Enterobacteriaceae	Escherichia	Escherichia_coli
Replicase protein	replication of phage DNA and synthesis of protein	C0M1T4	0.342	12022	Leviviridae	Levivirus	Escherichia_virus_MS2	4	Proteobacteria	Gammaproteobacteria	Enterobacterales	Enterobacteriaceae	Escherichia	Escherichia_coli
Replicase protein	replication of phage DNA and synthesis of protein	C0M3K4	0.342	12022	Leviviridae	Levivirus	Escherichia_virus_MS2	4	Proteobacteria	Gammaproteobacteria	Enterobacterales	Enterobacteriaceae	Escherichia	Escherichia_coli
Replicase protein	replication of phage DNA and synthesis of protein	C0M202	0.342	12022	Leviviridae	Levivirus	Escherichia_virus_MS2	4	Proteobacteria	Gammaproteobacteria	Enterobacterales	Enterobacteriaceae	Escherichia	Escherichia_coli
Replicase protein	replication of phage DNA and synthesis of protein	C0M1W2	0.342	12022	Leviviridae	Levivirus	Escherichia_virus_MS2	4	Proteobacteria	Gammaproteobacteria	Enterobacterales	Enterobacteriaceae	Escherichia	Escherichia_coli
Replicase protein	replication of phage DNA and synthesis of protein	C0M1S6	0.342	12022	Leviviridae	Levivirus	Escherichia_virus_MS2	4	Proteobacteria	Gammaproteobacteria	Enterobacterales	Enterobacteriaceae	Escherichia	Escherichia_coli
Replicase protein	replication of phage DNA and synthesis of protein	C0M1T8	0.342	12022	Leviviridae	Levivirus	Escherichia_virus_MS2	4	Proteobacteria	Gammaproteobacteria	Enterobacterales	Enterobacteriaceae	Escherichia	Escherichia_coli
Replicase protein	replication of phage DNA and synthesis of protein	C0M278	0.342	12022	Leviviridae	Levivirus	Escherichia_virus_MS2	4	Proteobacteria	Gammaproteobacteria	Enterobacterales	Enterobacteriaceae	Escherichia	Escherichia_coli
Replicase protein	replication of phage DNA and synthesis of protein	C0M1Q2	0.342	12022	Leviviridae	Levivirus	Escherichia_virus_MS2	4	Proteobacteria	Gammaproteobacteria	Enterobacterales	Enterobacteriaceae	Escherichia	Escherichia_coli
Replicase protein	replication of phage DNA and synthesis of protein	C0M1U6	0.342	12022	Leviviridae	Levivirus	Escherichia_virus_MS2	4	Proteobacteria	Gammaproteobacteria	Enterobacterales	Enterobacteriaceae	Escherichia	Escherichia_coli
Replicase protein	replication of phage DNA and synthesis of protein	C0M1Y2	0.342	12022	Leviviridae	Levivirus	Escherichia_virus_MS2	4	Proteobacteria	Gammaproteobacteria	Enterobacterales	Enterobacteriaceae	Escherichia	Escherichia_coli
Replicase protein	replication of phage DNA and synthesis of protein	C0M1R4	0.342	12022	Leviviridae	Levivirus	Escherichia_virus_MS2	4	Proteobacteria	Gammaproteobacteria	Enterobacterales	Enterobacteriaceae	Escherichia	Escherichia_coli
Replicase protein	replication of phage DNA and synthesis of protein	C0M298	0.342	12022	Leviviridae	Levivirus	Escherichia_virus_MS2	4	Proteobacteria	Gammaproteobacteria	Enterobacterales	Enterobacteriaceae	Escherichia	Escherichia_coli
Replicase protein	replication of phage DNA and synthesis of protein	C0M274	0.342	12022	Leviviridae	Levivirus	Escherichia_virus_MS2	4	Proteobacteria	Gammaproteobacteria	Enterobacterales	Enterobacteriaceae	Escherichia	Escherichia_coli
Replicase protein	replication of phage DNA and synthesis of protein	C0M3H6	0.49	12022	Leviviridae	Levivirus	Escherichia_virus_MS2	4	Proteobacteria	Gammaproteobacteria	Enterobacterales	Enterobacteriaceae	Escherichia	Escherichia_coli
Replicase protein	replication of phage DNA and synthesis of protein	C0M262	0.51	12022	Leviviridae	Levivirus	Escherichia_virus_MS2	4	Proteobacteria	Gammaproteobacteria	Enterobacterales	Enterobacteriaceae	Escherichia	Escherichia_coli
Assembly protein	Replication of phage DNA and synthesis of protein	C0M2L0	0.556	12022	Leviviridae	Levivirus	Escherichia_virus_MS2	4	Proteobacteria	Gammaproteobacteria	Enterobacterales	Enterobacteriaceae	Escherichia	Escherichia_coli
Replicase protein	replication of phage DNA and synthesis of protein	C0M3G8	0.609	12022	Leviviridae	Levivirus	Escherichia_virus_MS2	4	Proteobacteria	Gammaproteobacteria	Enterobacterales	Enterobacteriaceae	Escherichia	Escherichia_coli
Replicase protein	replication of phage DNA and synthesis of protein	C0M3D6	0.711	12022	Leviviridae	Levivirus	Escherichia_virus_MS2	4	Proteobacteria	Gammaproteobacteria	Enterobacterales	Enterobacteriaceae	Escherichia	Escherichia_coli
Replicase protein	replication of phage DNA and synthesis of protein	C0M486	0.775	12022	Leviviridae	Levivirus	Escherichia_virus_MS2	4	Proteobacteria	Gammaproteobacteria	Enterobacterales	Enterobacteriaceae	Escherichia	Escherichia_coli
Assembly protein	Replication of phage DNA and synthesis of protein	C0M336	1.547	12022	Leviviridae	Levivirus	Escherichia_virus_MS2	4	Proteobacteria	Gammaproteobacteria	Enterobacterales	Enterobacteriaceae	Escherichia	Escherichia_coli
Assembly protein	Replication of phage DNA and synthesis of protein	C0M328	1.547	12022	Leviviridae	Levivirus	Escherichia_virus_MS2	4	Proteobacteria	Gammaproteobacteria	Enterobacterales	Enterobacteriaceae	Escherichia	Escherichia_coli
Assembly protein	Replication of phage DNA and synthesis of protein	C0M332	1.567	12022	Leviviridae	Levivirus	Escherichia_virus_MS2	4	Proteobacteria	Gammaproteobacteria	Enterobacterales	Enterobacteriaceae	Escherichia	Escherichia_coli
Replicase protein	replication of phage DNA and synthesis of protein	C0M3A7	1.655	12022	Leviviridae	Levivirus	Escherichia_virus_MS2	4	Proteobacteria	Gammaproteobacteria	Enterobacterales	Enterobacteriaceae	Escherichia	Escherichia_coli
Replicase protein	replication of phage DNA and synthesis of protein	C0M1P8	1.695	12022	Leviviridae	Levivirus	Escherichia_virus_MS2	4	Proteobacteria	Gammaproteobacteria	Enterobacterales	Enterobacteriaceae	Escherichia	Escherichia_coli
Assembly protein	Replication of phage DNA and synthesis of protein	C0M2J2	1.741	12022	Leviviridae	Levivirus	Escherichia_virus_MS2	4	Proteobacteria	Gammaproteobacteria	Enterobacterales	Enterobacteriaceae	Escherichia	Escherichia_coli
Assembly protein	Replication of phage DNA and synthesis of protein	C0M2E2	1.741	12022	Leviviridae	Levivirus	Escherichia_virus_MS2	4	Proteobacteria	Gammaproteobacteria	Enterobacterales	Enterobacteriaceae	Escherichia	Escherichia_coli
Replicase protein	replication of phage DNA and synthesis of protein	C0M4A2	1.883	12022	Leviviridae	Levivirus	Escherichia_virus_MS2	4	Proteobacteria	Gammaproteobacteria	Enterobacterales	Enterobacteriaceae	Escherichia	Escherichia_coli
Replicase protein	replication of phage DNA and synthesis of protein	C0M482	1.883	12022	Leviviridae	Levivirus	Escherichia_virus_MS2	4	Proteobacteria	Gammaproteobacteria	Enterobacterales	Enterobacteriaceae	Escherichia	Escherichia_coli
Assembly protein	Replication of phage DNA and synthesis of protein	C0M2J6	2.186	12022	Leviviridae	Levivirus	Escherichia_virus_MS2	4	Proteobacteria	Gammaproteobacteria	Enterobacterales	Enterobacteriaceae	Escherichia	Escherichia_coli
Assembly protein	Replication of phage DNA and synthesis of protein	C0M3R9	2.325	12022	Leviviridae	Levivirus	Escherichia_virus_MS2	4	Proteobacteria	Gammaproteobacteria	Enterobacterales	Enterobacteriaceae	Escherichia	Escherichia_coli
Replicase protein	replication of phage DNA and synthesis of protein	C0M3G4	2.342	12022	Leviviridae	Levivirus	Escherichia_virus_MS2	4	Proteobacteria	Gammaproteobacteria	Enterobacterales	Enterobacteriaceae	Escherichia	Escherichia_coli
Replicase protein	replication of phage DNA and synthesis of protein	C0M3C7	3.915	12022	Leviviridae	Levivirus	Escherichia_virus_MS2	4	Proteobacteria	Gammaproteobacteria	Enterobacterales	Enterobacteriaceae	Escherichia	Escherichia_coli
Replicase protein	replication of phage DNA and synthesis of protein	C0M3H2	5.206	12022	Leviviridae	Levivirus	Escherichia_virus_MS2	4	Proteobacteria	Gammaproteobacteria	Enterobacterales	Enterobacteriaceae	Escherichia	Escherichia_coli
Tail fiber protein S	attachment and penetration	Q9T1V0	0.055	10677	Myoviridae	Muvirus	Escherichia_virus_Mu	55	Proteobacteria	Gammaproteobacteria	Enterobacterales	Enterobacteriaceae	undef	undef
Gp21	attachment and penetration	O64335	2.565	40631	Siphoviridae	N15virus	Escherichia_virus_N15	60	Proteobacteria	Gammaproteobacteria	Enterobacterales	Enterobacteriaceae	Escherichia	Escherichia_coli
S protein	assembly	Q71TD5	0.795	10678	Myoviridae	P1virus	Escherichia_virus_P1	110	Proteobacteria	Gammaproteobacteria	Enterobacterales	Enterobacteriaceae	undef	undef
S protein	assembly	Q71TP5	0.795	10678	Myoviridae	P1virus	Escherichia_virus_P1	110	Proteobacteria	Gammaproteobacteria	Enterobacterales	Enterobacteriaceae	undef	undef
Sit	Release	Q71TD0	2.268	10678	Myoviridae	P1virus	Escherichia_virus_P1	110	Proteobacteria	Gammaproteobacteria	Enterobacterales	Enterobacteriaceae	undef	undef
Sit	Release	Q71TP0	2.268	10678	Myoviridae	P1virus	Escherichia_virus_P1	110	Proteobacteria	Gammaproteobacteria	Enterobacterales	Enterobacteriaceae	undef	undef
Structural lytic transglycosylase	Release	O48376	2.268	10678	Myoviridae	P1virus	Escherichia_virus_P1	110	Proteobacteria	Gammaproteobacteria	Enterobacterales	Enterobacteriaceae	undef	undef
Ssb	replication of phage DNA and synthesis of protein	Q1MVN2	6.284	10682	Myoviridae	P1virus	Escherichia_virus_P1	110	Proteobacteria	Gammaproteobacteria	Enterobacterales	Enterobacteriaceae	Escherichia	Escherichia_coli
Single-stranded DNA-binding protein	replication of phage DNA and synthesis of protein	Q9XJG4	7.809	10678	Myoviridae	P1virus	Escherichia_virus_P1	577	Proteobacteria	Gammaproteobacteria	Enterobacterales	Enterobacteriaceae	undef	undef
EcoT38I methyltransferase	replication of phage DNA and synthesis of protein	Q83VT0	0.276	10679	Myoviridae	P2virus	Escherichia_virus_P2	43	Proteobacteria	Gammaproteobacteria	Enterobacterales	Enterobacteriaceae	undef	undef
Probable tail fiber protein	attachment and penetration	B0FIH7	0.02	490103	Podoviridae	Phieco32virus	Escherichia_virus_phiEco32	128	Proteobacteria	Gammaproteobacteria	Enterobacterales	Enterobacteriaceae	Escherichia	Escherichia_coli
Putative uncharacterized protein	Unknown	B0FII7	0.628	490103	Podoviridae	Phieco32virus	Escherichia_virus_phiEco32	128	Proteobacteria	Gammaproteobacteria	Enterobacterales	Enterobacteriaceae	Escherichia	Escherichia_coli
Glutamine amidotransferase	replication of phage DNA and synthesis of protein	B0FIP5	0.855	490103	Podoviridae	Phieco32virus	Escherichia_virus_phiEco32	128	Proteobacteria	Gammaproteobacteria	Enterobacterales	Enterobacteriaceae	Escherichia	Escherichia_coli
Putative structural protein	Unknown	B0FII0	3.439	490103	Podoviridae	Phieco32virus	Escherichia_virus_phiEco32	128	Proteobacteria	Gammaproteobacteria	Enterobacterales	Enterobacteriaceae	Escherichia	Escherichia_coli
Putative uncharacterized protein	Unknown	B0FII5	21.382	490103	Podoviridae	Phieco32virus	Escherichia_virus_phiEco32	128	Proteobacteria	Gammaproteobacteria	Enterobacterales	Enterobacteriaceae	Escherichia	Escherichia_coli
Putative DNA injection protein	attachment and penetration	B0FII6	27.806	490103	Podoviridae	Phieco32virus	Escherichia_virus_phiEco32	128	Proteobacteria	Gammaproteobacteria	Enterobacterales	Enterobacteriaceae	Escherichia	Escherichia_coli
Uncharacterized protein	Unknown	K7PMK4	1.268	1147155	Siphoviridae	Rogue1virus	Escherichia_virus_Rogue1	74	Proteobacteria	Gammaproteobacteria	Enterobacterales	Enterobacteriaceae	Escherichia	Escherichia_coli
Putative single-stranded DNA binding protein Ssb	replication of phage DNA and synthesis of protein	K7PHI1	3.612	1147155	Siphoviridae	Rogue1virus	Escherichia_virus_Rogue1	74	Proteobacteria	Gammaproteobacteria	Enterobacterales	Enterobacteriaceae	Escherichia	Escherichia_coli
Tail tape measure protein	attachment and penetration	K7PHW5	4.41	1147155	Siphoviridae	Rogue1virus	Escherichia_virus_Rogue1	74	Proteobacteria	Gammaproteobacteria	Enterobacterales	Enterobacteriaceae	Escherichia	Escherichia_coli
Putative tail fiber	attachment and penetration	K7PL69	5.424	1147155	Siphoviridae	Rogue1virus	Escherichia_virus_Rogue1	74	Proteobacteria	Gammaproteobacteria	Enterobacterales	Enterobacteriaceae	Escherichia	Escherichia_coli
Putative tail fiber	attachment and penetration	K7PML6	9.486	1147155	Siphoviridae	Rogue1virus	Escherichia_virus_Rogue1	74	Proteobacteria	Gammaproteobacteria	Enterobacterales	Enterobacteriaceae	Escherichia	Escherichia_coli
Putative minor tail protein	attachment and penetration	Q333E6	0.703	355246	Siphoviridae	Rtpvirus	Escherichia_virus_Rtp	75	Proteobacteria	Gammaproteobacteria	Enterobacterales	Enterobacteriaceae	Escherichia	Escherichia_coli
Putative single-stranded DNA binding protein	replication of phage DNA and synthesis of protein	Q333D5	23.027	355246	Siphoviridae	Rtpvirus	Escherichia_virus_Rtp	75	Proteobacteria	Gammaproteobacteria	Enterobacterales	Enterobacteriaceae	Escherichia	Escherichia_coli
Tail fiber protein	attachment and penetration	A0A0A0RPB1	5.069	1540098	Siphoviridae	Seuratvirus	Escherichia_virus_Seurat	88	Proteobacteria	Gammaproteobacteria	Enterobacterales	Enterobacteriaceae	Escherichia	Escherichia_coli
Uncharacterized protein	Unknown	A0A0A0RTJ6	25.071	1540098	Siphoviridae	Seuratvirus	Escherichia_virus_Seurat	88	Proteobacteria	Gammaproteobacteria	Enterobacterales	Enterobacteriaceae	Escherichia	Escherichia_coli
Gp37, tail fiber	attachment and penetration	Q38155	9.128	47488	Myoviridae	T4virus	Escherichia_virus_SV14	3	Proteobacteria	Gammaproteobacteria	Enterobacterales	Enterobacteriaceae	undef	undef
Portal protein	Assembly	Q6XQB2	0.263	1921008	Siphoviridae	T1virus	Escherichia_virus_T1	78	Proteobacteria	Gammaproteobacteria	Enterobacterales	Enterobacteriaceae	Escherichia	Escherichia_coli
Putative uncharacterized protein	Unknown	Q6XQB3	17.375	1921008	Siphoviridae	T1virus	Escherichia_virus_T1	78	Proteobacteria	Gammaproteobacteria	Enterobacterales	Enterobacteriaceae	Escherichia	Escherichia_coli
Ssb	replication of phage DNA and synthesis of protein	A5PJ12	14.691	245685	Siphoviridae	Tlsvirus	Escherichia_virus_TLS	87	Proteobacteria	Gammaproteobacteria	Enterobacterales	Enterobacteriaceae	Shigella	Shigella_flexneri
Uncharacterized protein	Unknown	B3RGZ8	1.84	399183	Myoviridae	V5virus	Escherichia_virus_V5	233	Proteobacteria	Gammaproteobacteria	Enterobacterales	Enterobacteriaceae	Escherichia	Escherichia_coli
Putative tail fiber protein	attachment and penetration	B3RGI0	5.578	399183	Myoviridae	V5virus	Escherichia_virus_V5	233	Proteobacteria	Gammaproteobacteria	Enterobacterales	Enterobacteriaceae	Escherichia	Escherichia_coli
Long tail fiber adhesin	attachment and penetration	A0A0A7HFM9	1.34	1567027	Myoviridae	Sp18virus	Escherichia_virus_VR20	286	Proteobacteria	Gammaproteobacteria	Enterobacterales	Enterobacteriaceae	Escherichia	Escherichia_coli
Long tail fiber protein	attachment and penetration	A0A0A7HG91	2.655	1567027	Myoviridae	Sp18virus	Escherichia_virus_VR20	286	Proteobacteria	Gammaproteobacteria	Enterobacterales	Enterobacteriaceae	Escherichia	Escherichia_coli
Long tail fiber protein proximal subunit	attachment and penetration	A0A0A7HDA3	2.742	1567027	Myoviridae	Sp18virus	Escherichia_virus_VR20	286	Proteobacteria	Gammaproteobacteria	Enterobacterales	Enterobacteriaceae	Escherichia	Escherichia_coli
Long tail fiber distal subunit adhesine	attachment and penetration	A0A0A7HH19	3.505	1567028	Myoviridae	Sp18virus	Escherichia_virus_VR25	293	Proteobacteria	Gammaproteobacteria	Enterobacterales	Enterobacteriaceae	Escherichia	Escherichia_coli
Long tail fiber protein	attachment and penetration	A0A0A7HEX1	0.915	1567029	Myoviridae	Sp18virus	Escherichia_virus_VR26	291	Proteobacteria	Gammaproteobacteria	Enterobacterales	Enterobacteriaceae	Escherichia	Escherichia_coli
Baseplate wedge subunit and tail pin	attachment and penetration	A0A0A7HEM7	1.698	1567029	Myoviridae	Sp18virus	Escherichia_virus_VR26	291	Proteobacteria	Gammaproteobacteria	Enterobacterales	Enterobacteriaceae	Escherichia	Escherichia_coli
Long tail fiber protein	attachment and penetration	A0A0A7HH41	3.983	1567029	Myoviridae	Sp18virus	Escherichia_virus_VR26	291	Proteobacteria	Gammaproteobacteria	Enterobacterales	Enterobacteriaceae	Escherichia	Escherichia_coli
Long tail fiber distal subunit receptor recognizing protein	attachment and penetration	A0A0A7HDR5	4.649	1567029	Myoviridae	Sp18virus	Escherichia_virus_VR26	291	Proteobacteria	Gammaproteobacteria	Enterobacterales	Enterobacteriaceae	Escherichia	Escherichia_coli
Long tail fiber protein	attachment and penetration	A0A0A7HFL1	0.34	1567026	Myoviridae	Js98virus	Escherichia_virus_VR5	271	Proteobacteria	Gammaproteobacteria	Enterobacterales	Enterobacteriaceae	Escherichia	Escherichia_coli
Tail fiber adhesin	attachment and penetration	A0A0A7HBP8	0.864	1567026	Myoviridae	Js98virus	Escherichia_virus_VR5	271	Proteobacteria	Gammaproteobacteria	Enterobacterales	Enterobacteriaceae	Escherichia	Escherichia_coli
Uncharacterized protein	Unknown	A0A0A7HCF3	2.855	1567026	Myoviridae	Js98virus	Escherichia_virus_VR5	271	Proteobacteria	Gammaproteobacteria	Enterobacterales	Enterobacteriaceae	Escherichia	Escherichia_coli
Long tail fiber distal subunit	attachment and penetration	A0A0A7HBH2	4.98	1567026	Myoviridae	Js98virus	Escherichia_virus_VR5	271	Proteobacteria	Gammaproteobacteria	Enterobacterales	Enterobacteriaceae	Escherichia	Escherichia_coli
Gp37 long tail fiber distal subunit	attachment and penetration	E5FJ29	2.741	700939	Myoviridae	Sp18virus	Escherichia_virus_VR7	293	Proteobacteria	Gammaproteobacteria	Enterobacterales	Enterobacteriaceae	Escherichia	Escherichia_coli
Phage portal protein	attachment and penetration	Q5ZGG1	3.498	294631	Siphoviridae	undef	Flavobacterium_phage_11b	65	Bacteroidetes	Flavobacteriia	Flavobacteriales	Flavobacteriaceae	Flavobacterium	Flavobacterium_sp.
Putative uncharacterized protein	Unknown	Q5ZGD1	6.113	294631	Siphoviridae	undef	Flavobacterium_phage_11b	65	Bacteroidetes	Flavobacteriia	Flavobacteriales	Flavobacteriaceae	Flavobacterium	Flavobacterium_sp.
Uncharacterized protein	Unknown	A0A0A0YQB4	0.71	908819	Myoviridae	undef	Flavobacterium_phage_FCL-2	74	Bacteroidetes	Flavobacteriia	Flavobacteriales	Flavobacteriaceae	Flavobacterium	Flavobacterium_columnare
Uncharacterized protein	Unknown	A0A0A0YQ48	2.385	908819	Myoviridae	undef	Flavobacterium_phage_FCL-2	74	Bacteroidetes	Flavobacteriia	Flavobacteriales	Flavobacteriaceae	Flavobacterium	Flavobacterium_columnare
Uncharacterized protein	Unknown	A0A0A0YUT5	10.248	908819	Myoviridae	undef	Flavobacterium_phage_FCL-2	74	Bacteroidetes	Flavobacteriia	Flavobacteriales	Flavobacteriaceae	Flavobacterium	Flavobacterium_columnare
Major capsid protein	attachment and penetration	A0A088C3C1	0.962	1458858	Myoviridae	undef	Flavobacterium_sp._phage_1/32	63	Bacteroidetes	Flavobacteriia	Flavobacteriales	Flavobacteriaceae	Flavobacterium	Flavobacterium_sp.
Uncharacterized protein	Unknown	A0A088C3C4	9.295	1458858	Myoviridae	undef	Flavobacterium_sp._phage_1/32	63	Bacteroidetes	Flavobacteriia	Flavobacteriales	Flavobacteriaceae	Flavobacterium	Flavobacterium_sp.
SSB protein	replication of phage DNA and synthesis of protein	W8EK97	2.349	1458842	Siphoviridae	undef	Geobacillus_phage_GBK2	62	Firmicutes	Bacilli	Bacillales	Bacillaceae	Geobacillus	Geobacillus_kaustophilus
Nuclease	replication of phage DNA and synthesis of protein	A0T2N5	8.435	365048	undef	undef	Geobacillus_phage_GBSV1	54	Firmicutes	Bacilli	Bacillales	Bacillaceae	Geobacillus	Geobacillus_sp._6k51
Phage replication protein	replication of phage DNA and synthesis of protein	Q0H278	8.435	365048	undef	undef	Geobacillus_phage_GBSV1	54	Firmicutes	Bacilli	Bacillales	Bacillaceae	Geobacillus	Geobacillus_sp._6k51
Putative tape measure protein	attachment and penetration	A0A0H3V0Q1	16.832	1572712	Siphoviridae	undef	Geobacillus_virus_E3	201	Firmicutes	Bacilli	Bacillales	Bacillaceae	Geobacillus	undef
DNA pilot protein VP2	Assembly	A0A0G2UG08	2.516	1655650	Microviridae	undef	Gokushovirinae_Bog8989_22	6	undef	undef	undef	undef	undef	undef
DNA pilot protein VP2	Assembly	A0A0G2UEA3	13.504	1655656	Microviridae	undef	Gokushovirinae_Fen672_31	7	undef	undef	undef	undef	undef	undef
DNA pilot protein VP2	Assembly	A0A0G2UK54	2.733	1655659	Microviridae	undef	Gokushovirinae_Fen7875_21	6	undef	undef	undef	undef	undef	undef
Tape measure protein	attachment and penetration	A0A1B3AY93	0.309	1887641	Siphoviridae	undef	Gordonia_phage_Bantam	168	Actinobacteria	Actinobacteria	Corynebacteriales	Gordoniaceae	Gordonia	Gordonia_terrae
SsDNA binding protein	replication of phage DNA and synthesis of protein	A0A1B3AYF2	14.836	1887641	Siphoviridae	undef	Gordonia_phage_Bantam	168	Actinobacteria	Actinobacteria	Corynebacteriales	Gordoniaceae	Gordonia	Gordonia_terrae
Minor tail protein	attachment and penetration	A0A142KCK3	3.595	1821549	Siphoviridae	undef	Gordonia_phage_BaxterFox	86	Actinobacteria	Actinobacteria	Corynebacteriales	Gordoniaceae	Gordonia	Gordonia_terrae
Uncharacterized protein	Unknown	A0A142KC53	0.597	1821551	Siphoviridae	undef	Gordonia_phage_BetterKatz	75	Actinobacteria	Actinobacteria	Corynebacteriales	Gordoniaceae	Gordonia	Gordonia_terrae
Tape measure protein	attachment and penetration	A0A142KC22	1.329	1821551	Siphoviridae	undef	Gordonia_phage_BetterKatz	75	Actinobacteria	Actinobacteria	Corynebacteriales	Gordoniaceae	Gordonia	Gordonia_terrae
Tape measure protein	attachment and penetration	A0A166XZ24	2.395	1838064	Siphoviridae	undef	Gordonia_phage_BritBrat	98	Actinobacteria	Actinobacteria	Corynebacteriales	Gordoniaceae	Gordonia	Gordonia_terrae
Uncharacterized protein	Unknown	A0A142KBW3	6.652	1821552	Siphoviridae	undef	Gordonia_phage_Emalyn	67	Actinobacteria	Actinobacteria	Corynebacteriales	Gordoniaceae	Gordonia	Gordonia_terrae
Uncharacterized protein	Unknown	A0A0K0N638	29.836	1647471	Siphoviridae	undef	Gordonia_phage_GMA4	68	Actinobacteria	Actinobacteria	Corynebacteriales	Gordoniaceae	Gordonia	Gordonia_malaquae
Putative tape measure protein	attachment and penetration	A0A0K0NL45	4.147	1647285	Siphoviridae	undef	Gordonia_phage_GMA6	115	Actinobacteria	Actinobacteria	Corynebacteriales	Gordoniaceae	Gordonia	Gordonia_malaquae
Putative tape measure protein	attachment and penetration	A0A0K0N732	1.011	1647286	Podoviridae	undef	Gordonia_phage_GMA7	101	Actinobacteria	Actinobacteria	Corynebacteriales	Gordoniaceae	Gordonia	Gordonia_malaquae
Uncharacterized protein	Unknown	A0A0E3X9T9	2.68	1622190	Siphoviridae	undef	Gordonia_phage_Gmala1	90	Actinobacteria	Actinobacteria	Corynebacteriales	Gordoniaceae	Gordonia	Gordonia_sp.
Uncharacterized protein	Unknown	A0A0E3T647	2.68	1622191	Siphoviridae	undef	Gordonia_phage_GordDuk1	97	Actinobacteria	Actinobacteria	Corynebacteriales	Gordoniaceae	Gordonia	Gordonia_sp.
Uncharacterized protein	Unknown	A0A0E3T6I1	2.68	1622192	Siphoviridae	undef	Gordonia_phage_GordTnk2	98	Actinobacteria	Actinobacteria	Corynebacteriales	Gordoniaceae	Gordonia	Gordonia_sp.
Putative uncharacterized protein	Unknown	F8S0T3	3.108	981323	Siphoviridae	undef	Gordonia_phage_GTE2	57	Actinobacteria	Actinobacteria	Corynebacteriales	Nocardiaceae	Nocardia	Nocardia_otitidiscaviarum
Putative uncharacterized protein	Unknown	F8S0T5	3.856	981323	Siphoviridae	undef	Gordonia_phage_GTE2	57	Actinobacteria	Actinobacteria	Corynebacteriales	Nocardiaceae	Nocardia	Nocardia_otitidiscaviarum
Capsid maturation protease	assembly	A0A142K874	10.749	1821554	Siphoviridae	undef	Gordonia_phage_Hotorobo	108	Actinobacteria	Actinobacteria	Corynebacteriales	Gordoniaceae	Gordonia	Gordonia_terrae
ADP ribosyltransferase	Replication of phage DNA and synthesis of protein	A0A1B3B085	4.413	1887649	Siphoviridae	undef	Gordonia_phage_JSwag	101	Actinobacteria	Actinobacteria	Corynebacteriales	Gordoniaceae	Gordonia	Gordonia_terrae
Minor tail protein	attachment and penetration	A0A1B3B0J8	9.799	1887650	Siphoviridae	undef	Gordonia_phage_Jumbo	102	Actinobacteria	Actinobacteria	Corynebacteriales	Gordoniaceae	Gordonia	Gordonia_terrae
Uncharacterized protein	Unknown	A0A1B3B0N2	11.783	1887650	Siphoviridae	undef	Gordonia_phage_Jumbo	102	Actinobacteria	Actinobacteria	Corynebacteriales	Gordoniaceae	Gordonia	Gordonia_terrae
Capsid maturation protease	assembly	A0A160DE79	4.022	1838071	Siphoviridae	undef	Gordonia_phage_Kvothe	99	Actinobacteria	Actinobacteria	Corynebacteriales	Gordoniaceae	Gordonia	Gordonia_terrae
Capsid maturation protease	assembly	A0A160DDQ1	10.749	1838073	Siphoviridae	undef	Gordonia_phage_Monty	105	Actinobacteria	Actinobacteria	Corynebacteriales	Gordoniaceae	Gordonia	Gordonia_terrae
Uncharacterized protein	Unknown	A0A160DH50	2.511	1838075	Siphoviridae	undef	Gordonia_phage_Orchid	114	Actinobacteria	Actinobacteria	Corynebacteriales	Gordoniaceae	Gordonia	Gordonia_terrae
Lysin A	attachment and penetration	A0A142KA99	0.262	1821560	Siphoviridae	undef	Gordonia_phage_Phinally	87	Actinobacteria	Actinobacteria	Corynebacteriales	Gordoniaceae	Gordonia	Gordonia_terrae
Tape measure protein	attachment and penetration	A0A142KA90	0.435	1821560	Siphoviridae	undef	Gordonia_phage_Phinally	87	Actinobacteria	Actinobacteria	Corynebacteriales	Gordoniaceae	Gordonia	Gordonia_terrae
ADP ribosyltransferase	Replication of phage DNA and synthesis of protein	A0A1B3B0Z8	4.413	1887652	Siphoviridae	undef	Gordonia_phage_Remus	98	Actinobacteria	Actinobacteria	Corynebacteriales	Gordoniaceae	Gordonia	Gordonia_terrae
SsDNA binding protein	replication of phage DNA and synthesis of protein	A0A160DD76	4.324	1838080	Siphoviridae	undef	Gordonia_phage_Splinter	79	Actinobacteria	Actinobacteria	Corynebacteriales	Gordoniaceae	Gordonia	Gordonia_terrae
SsDNA binding protein	replication of phage DNA and synthesis of protein	A0A160DD37	4.324	1838082	Siphoviridae	undef	Gordonia_phage_Vendetta	79	Actinobacteria	Actinobacteria	Corynebacteriales	Gordoniaceae	Gordonia	Gordonia_terrae
Tape measure protein	attachment and penetration	A0A142K9T4	3.518	1821564	Siphoviridae	undef	Gordonia_phage_Vivi2	89	Actinobacteria	Actinobacteria	Corynebacteriales	Gordoniaceae	Gordonia	Gordonia_terrae
Minor tail protein	attachment and penetration	A0A166Y273	4.584	1838083	Siphoviridae	undef	Gordonia_phage_Wizard	89	Actinobacteria	Actinobacteria	Corynebacteriales	Gordoniaceae	Gordonia	Gordonia_terrae
Capsid maturation protease	assembly	A0A160DDJ1	1.866	1838084	Siphoviridae	undef	Gordonia_phage_Woes	91	Actinobacteria	Actinobacteria	Corynebacteriales	Gordoniaceae	Gordonia	Gordonia_terrae
Tape measure protein	attachment and penetration	A0A160DDD3	2.886	1838084	Siphoviridae	undef	Gordonia_phage_Woes	91	Actinobacteria	Actinobacteria	Corynebacteriales	Gordoniaceae	Gordonia	Gordonia_terrae
Uncharacterized protein	Unknown	A0A142K914	4.439	1821566	Siphoviridae	undef	Gordonia_phage_Yvonnetastic	198	Actinobacteria	Actinobacteria	Corynebacteriales	Gordoniaceae	Gordonia	Gordonia_terrae
Putative tail length tape measure protein	attachment and penetration	Q7Y5T2	1.294	230158	Myoviridae	undef	Haemophilus_phage_Aaphi23	66	Proteobacteria	Gammaproteobacteria	Pasteurellales	Pasteurellaceae	Aggregatibacter	Aggregatibacter_actinomycetemcomitans
Putative tail fiber protein	attachment and penetration	Q7Y5S2	1.938	230158	Myoviridae	undef	Haemophilus_phage_Aaphi23	66	Proteobacteria	Gammaproteobacteria	Pasteurellales	Pasteurellaceae	Aggregatibacter	Aggregatibacter_actinomycetemcomitans
Probable tape measure protein	attachment and penetration	P51731	1.088	1289570	Myoviridae	Hp1virus	Haemophilus_phage_HP1	42	Proteobacteria	Gammaproteobacteria	Pasteurellales	Pasteurellaceae	Haemophilus	undef
Uncharacterized protein	Unknown	I1VX60	1.24	1173297	Myoviridae	undef	Halocynthia_phage_JM-2012	173	undef	undef	undef	undef	undef	undef
Uncharacterized protein	Unknown	I1VXJ4	6.651	1173297	Myoviridae	undef	Halocynthia_phage_JM-2012	173	undef	undef	undef	undef	undef	undef
Uncharacterized protein	Unknown	I1VXJ5	18.438	1173297	Myoviridae	undef	Halocynthia_phage_JM-2012	173	undef	undef	undef	undef	undef	undef
Uncharacterized protein	Unknown	I1VX80	27.433	1173297	Myoviridae	undef	Halocynthia_phage_JM-2012	173	undef	undef	undef	undef	undef	undef
Protein P2	attachment and penetration	O55320	5.835	67571	Podoviridae	undef	Hamiltonella_virus_APSE1	54	Proteobacteria	Gammaproteobacteria	Enterobacterales	Enterobacteriaceae	Escherichia	Escherichia_coli
Putative DNA transfer protein p32	replication of phage DNA and synthesis of protein	Q9T1R6	14.247	67571	Podoviridae	undef	Hamiltonella_virus_APSE1	54	Proteobacteria	Gammaproteobacteria	Enterobacterales	Enterobacteriaceae	Escherichia	Escherichia_coli
Putative chromosome segregation protein	replication of phage DNA and synthesis of protein	I6P4A8	2.997	1154995	Podoviridae	undef	Helicobacter_phage_1961P	33	Proteobacteria	Epsilonproteobacteria	Campylobacterales	Helicobacteraceae	Helicobacter	Helicobacter_pylori
Uncharacterized protein	Unknown	I7HFW3	4.404	1208236	Podoviridae	undef	Helicobacter_phage_KHP30	30	Proteobacteria	Epsilonproteobacteria	Campylobacterales	Helicobacteraceae	Helicobacter	Helicobacter_pylori
Uncharacterized protein	Unknown	I7HFX8	3.233	1204178	Podoviridae	undef	Helicobacter_phage_KHP40	32	Proteobacteria	Epsilonproteobacteria	Campylobacterales	Helicobacteraceae	Helicobacter	Helicobacter_pylori
Gp33 putative acylhydrolase	unknown	B5AX52	0.379	551895	Myoviridae	undef	Iodobacteriophage_phiPLPE	84	Proteobacteria	Betaproteobacteria	Neisseriales	Chromobacteriaceae	Iodobacter	Iodobacter_sp._CdM7
Gp38 putative tail-fiber protein	attachment and penetration	B5AX57	4.676	551895	Myoviridae	undef	Iodobacteriophage_phiPLPE	84	Proteobacteria	Betaproteobacteria	Neisseriales	Chromobacteriaceae	Iodobacter	Iodobacter_sp._CdM7
Gp36 putative tail-fiber protein	attachment and penetration	B5AX55	11.726	551895	Myoviridae	undef	Iodobacteriophage_phiPLPE	84	Proteobacteria	Betaproteobacteria	Neisseriales	Chromobacteriaceae	Iodobacter	Iodobacter_sp._CdM7
Baseplate wedge subunit	attachment and penetration	S6CGH1	0.629	1206545	Myoviridae	undef	Klebsiella_phage_0507-KN2-1	154	Proteobacteria	Gammaproteobacteria	Enterobacterales	Enterobacteriaceae	Klebsiella	Klebsiella_pneumoniae
Single stranded DNA-binding protein	replication of phage DNA and synthesis of protein	S6CLP6	1.194	1206545	Myoviridae	undef	Klebsiella_phage_0507-KN2-1	154	Proteobacteria	Gammaproteobacteria	Enterobacterales	Enterobacteriaceae	Klebsiella	Klebsiella_pneumoniae
Putative tail length tape measure protein	attachment and penetration	S6CLQ0	2.987	1206545	Myoviridae	undef	Klebsiella_phage_0507-KN2-1	154	Proteobacteria	Gammaproteobacteria	Enterobacterales	Enterobacteriaceae	Klebsiella	Klebsiella_pneumoniae
Tape measure protein	attachment and penetration	L0AQN0	8.277	1236000	Myoviridae	undef	Klebsiella_phage_JD001	68	Proteobacteria	Gammaproteobacteria	Enterobacterales	Enterobacteriaceae	Klebsiella	Klebsiella_pneumoniae
Baseplate wedge protein gp10	attachment and penetration	A0A0K1Y4V3	1.178	1698360	Myoviridae	undef	Klebsiella_phage_JD18	278	Proteobacteria	Gammaproteobacteria	Enterobacterales	Enterobacteriaceae	Klebsiella	undef
Baseplate wedge protein gp7	attachment and penetration	A0A0K1Y4W1	2.232	1698360	Myoviridae	undef	Klebsiella_phage_JD18	278	Proteobacteria	Gammaproteobacteria	Enterobacterales	Enterobacteriaceae	Klebsiella	undef
Tail spike protein	attachment and penetration	A0A0F7LC06	3.355	1647374	Podoviridae	undef	Klebsiella_phage_K5	46	Proteobacteria	Gammaproteobacteria	Enterobacterales	Enterobacteriaceae	Klebsiella	Klebsiella_pneumoniae
Lyase	attachment and penetration	A0A0A8JA06	0.094	1439894	Myoviridae	undef	Klebsiella_phage_K64-1	64	Proteobacteria	Gammaproteobacteria	Enterobacterales	Enterobacteriaceae	Klebsiella	Klebsiella_pneumoniae
Topoisomerase II large subunit	replication of phage DNA and synthesis of protein	A0A0A8J9T9	0.133	1439894	Myoviridae	undef	Klebsiella_phage_K64-1	64	Proteobacteria	Gammaproteobacteria	Enterobacterales	Enterobacteriaceae	Klebsiella	Klebsiella_pneumoniae
Uncharacterized protein	Unknown	A0A0A8J8P5	0.618	1439894	Myoviridae	undef	Klebsiella_phage_K64-1	64	Proteobacteria	Gammaproteobacteria	Enterobacterales	Enterobacteriaceae	Klebsiella	Klebsiella_pneumoniae
Uncharacterized protein	Unknown	A0A0A8J9V8	0.653	1439894	Myoviridae	undef	Klebsiella_phage_K64-1	64	Proteobacteria	Gammaproteobacteria	Enterobacterales	Enterobacteriaceae	Klebsiella	Klebsiella_pneumoniae
Tail spike protein	attachment and penetration	A0A0A8J8S8	0.749	1439894	Myoviridae	undef	Klebsiella_phage_K64-1	64	Proteobacteria	Gammaproteobacteria	Enterobacterales	Enterobacteriaceae	Klebsiella	Klebsiella_pneumoniae
Uncharacterized protein	Unknown	A0A0A8J997	0.973	1439894	Myoviridae	undef	Klebsiella_phage_K64-1	64	Proteobacteria	Gammaproteobacteria	Enterobacterales	Enterobacteriaceae	Klebsiella	Klebsiella_pneumoniae
Uncharacterized protein	Unknown	A0A0A8J9W4	1.603	1439894	Myoviridae	undef	Klebsiella_phage_K64-1	64	Proteobacteria	Gammaproteobacteria	Enterobacterales	Enterobacteriaceae	Klebsiella	Klebsiella_pneumoniae
Pectate lyase	attachment and penetration	A0A0A8J9B0	2.192	1439894	Myoviridae	undef	Klebsiella_phage_K64-1	64	Proteobacteria	Gammaproteobacteria	Enterobacterales	Enterobacteriaceae	Klebsiella	Klebsiella_pneumoniae
Putative tail fiber protein	attachment and penetration	A0A0A8J9X4	3.352	1439894	Myoviridae	undef	Klebsiella_phage_K64-1	64	Proteobacteria	Gammaproteobacteria	Enterobacterales	Enterobacteriaceae	Klebsiella	Klebsiella_pneumoniae
Putative tail fiber protein	attachment and penetration	A0A0A8J9A5	4.26	1439894	Myoviridae	undef	Klebsiella_phage_K64-1	64	Proteobacteria	Gammaproteobacteria	Enterobacterales	Enterobacteriaceae	Klebsiella	Klebsiella_pneumoniae
Lysozyme	attachment and penetration	A0A0A8J8N9	5.117	1439894	Myoviridae	undef	Klebsiella_phage_K64-1	64	Proteobacteria	Gammaproteobacteria	Enterobacterales	Enterobacteriaceae	Klebsiella	Klebsiella_pneumoniae
Putative tail fiber protein	attachment and penetration	A0A0A8JBR2	5.534	1439894	Myoviridae	undef	Klebsiella_phage_K64-1	64	Proteobacteria	Gammaproteobacteria	Enterobacterales	Enterobacteriaceae	Klebsiella	Klebsiella_pneumoniae
Putative tail fiber protein	attachment and penetration	A0A0A8J9W2	6.865	1439894	Myoviridae	undef	Klebsiella_phage_K64-1	64	Proteobacteria	Gammaproteobacteria	Enterobacterales	Enterobacteriaceae	Klebsiella	Klebsiella_pneumoniae
Uncharacterized protein	Unknown	A0A0A8JBL6	7.056	1439894	Myoviridae	undef	Klebsiella_phage_K64-1	64	Proteobacteria	Gammaproteobacteria	Enterobacterales	Enterobacteriaceae	Klebsiella	Klebsiella_pneumoniae
Uncharacterized protein	Unknown	A0A0K0VLS5	2.982	1647408	Siphoviridae	undef	Klebsiella_phage_KLPN1	72	Proteobacteria	Gammaproteobacteria	Enterobacterales	Enterobacteriaceae	Klebsiella	Klebsiella_pneumoniae
Single stranded DNA binding protein	replication of phage DNA and synthesis of protein	A0A0K0VL95	12.512	1647408	Siphoviridae	undef	Klebsiella_phage_KLPN1	72	Proteobacteria	Gammaproteobacteria	Enterobacterales	Enterobacteriaceae	Klebsiella	Klebsiella_pneumoniae
Baseplate subunit	attachment and penetration	D5JFD7	1.014	707757	Myoviridae	T4virus	Klebsiella_phage_KP15	258	Proteobacteria	Gammaproteobacteria	Enterobacterales	Enterobacteriaceae	Klebsiella	Klebsiella_pneumoniae
L-shaped tail fiber protein	attachment and penetration	D5JFT2	6.41	707757	Myoviridae	T4virus	Klebsiella_phage_KP15	258	Proteobacteria	Gammaproteobacteria	Enterobacterales	Enterobacteriaceae	Klebsiella	Klebsiella_pneumoniae
Baseplate tail tube cap	attachment and penetration	K7NRS1	1.014	1129147	Myoviridae	T4virus	Klebsiella_phage_KP27	276	Proteobacteria	Gammaproteobacteria	Enterobacterales	Enterobacteriaceae	Klebsiella	Klebsiella_pneumoniae
L-shaped tail fiber protein	attachment and penetration	K7NS29	7.51	1129147	Myoviridae	T4virus	Klebsiella_phage_KP27	276	Proteobacteria	Gammaproteobacteria	Enterobacterales	Enterobacteriaceae	Klebsiella	Klebsiella_pneumoniae
Tail fiber protein	attachment and penetration	D1L2X0	9.323	674082	Podoviridae	T7virus	Klebsiella_phage_KP32	44	Proteobacteria	Gammaproteobacteria	Enterobacterales	Enterobacteriaceae	Klebsiella	Klebsiella_pneumoniae
Tail-tube assembly protein	attachment and penetration	A0A0K1LQD5	1.014	1675607	Myoviridae	undef	Klebsiella_phage_Matisse	280	Proteobacteria	Gammaproteobacteria	Enterobacterales	Enterobacteriaceae	Klebsiella	Klebsiella_pneumoniae
L-shaped tail fiber protein	attachment and penetration	A0A0K1LQV0	5.861	1675607	Myoviridae	undef	Klebsiella_phage_Matisse	280	Proteobacteria	Gammaproteobacteria	Enterobacterales	Enterobacteriaceae	Klebsiella	Klebsiella_pneumoniae
Gp21	attachment and penetration	Q6UAW1	0.143	255431	Siphoviridae	undef	Klebsiella_phage_phiKO2	64	Proteobacteria	Gammaproteobacteria	Enterobacterales	Enterobacteriaceae	Klebsiella	Klebsiella_oxytoca
Putative tapemeasure protein	attachment and penetration	Q6UAW7	0.198	255431	Siphoviridae	undef	Klebsiella_phage_phiKO2	64	Proteobacteria	Gammaproteobacteria	Enterobacterales	Enterobacteriaceae	Klebsiella	Klebsiella_oxytoca
Baseplate wedge protein gp10	attachment and penetration	A0A159B7M1	1.178	1654928	Myoviridae	undef	Klebsiella_phage_PKO111	203	Proteobacteria	Gammaproteobacteria	Enterobacterales	Enterobacteriaceae	Klebsiella	Klebsiella_oxytoca
Baseplate wedge protein gp7	attachment and penetration	A0A159B7N3	2.274	1654928	Myoviridae	undef	Klebsiella_phage_PKO111	203	Proteobacteria	Gammaproteobacteria	Enterobacterales	Enterobacteriaceae	Klebsiella	Klebsiella_oxytoca
L-shaped tail fiber protein	attachment and penetration	A0A162E4E0	4.678	1654928	Myoviridae	undef	Klebsiella_phage_PKO111	203	Proteobacteria	Gammaproteobacteria	Enterobacterales	Enterobacteriaceae	Klebsiella	Klebsiella_oxytoca
Putative tail fiber protein	attachment and penetration	A0A159B7L0	0.752	1654927	Siphoviridae	undef	Klebsiella_phage_PKP126	78	Proteobacteria	Gammaproteobacteria	Enterobacterales	Enterobacteriaceae	Klebsiella	Klebsiella_pneumoniae
Putative single-stranded DNA binding protein	replication of phage DNA and synthesis of protein	A0A162E3M3	12.436	1654927	Siphoviridae	undef	Klebsiella_phage_PKP126	78	Proteobacteria	Gammaproteobacteria	Enterobacterales	Enterobacteriaceae	Klebsiella	Klebsiella_pneumoniae
Tail fiber	attachment and penetration	A0A0H4TGH1	1.498	1675609	Siphoviridae	undef	Klebsiella_phage_Sushi	76	Proteobacteria	Gammaproteobacteria	Enterobacterales	Enterobacteriaceae	Klebsiella	Klebsiella_pneumoniae
SsDNA-binding protein	replication of phage DNA and synthesis of protein	A0A0H4U1T3	12.815	1675609	Siphoviridae	undef	Klebsiella_phage_Sushi	76	Proteobacteria	Gammaproteobacteria	Enterobacterales	Enterobacteriaceae	Klebsiella	Klebsiella_pneumoniae
Uncharacterized protein	Unknown	A0A0P0I3T8	2.093	1701805	Podoviridae	undef	Klebsiella_phage_vB_Kp2	58	Proteobacteria	Gammaproteobacteria	Enterobacterales	Enterobacteriaceae	Klebsiella	Klebsiella_pneumoniae
Putative baseplate component	attachment and penetration	A0A0S1RUU1	5.811	1719140	Myoviridae	undef	Klebsiella_phage_vB_KpnM_KB57	245	Proteobacteria	Gammaproteobacteria	Enterobacterales	Enterobacteriaceae	Klebsiella	Klebsiella_pneumoniae
Putative lipoprotein	attachment and penetration	A0A0S1S3A5	12.227	1719140	Myoviridae	undef	Klebsiella_phage_vB_KpnM_KB57	245	Proteobacteria	Gammaproteobacteria	Enterobacterales	Enterobacteriaceae	Klebsiella	Klebsiella_pneumoniae
Baseplate wedge protein gp10	attachment and penetration	A0A1B1P913	0.064	1852625	Myoviridae	undef	Klebsiella_phage_vB_KpnM_KpV477	275	Proteobacteria	Gammaproteobacteria	Enterobacterales	Enterobacteriaceae	Klebsiella	Klebsiella_pneumoniae
Baseplate wedge protein gp7	attachment and penetration	A0A1B1P912	2.274	1852625	Myoviridae	undef	Klebsiella_phage_vB_KpnM_KpV477	275	Proteobacteria	Gammaproteobacteria	Enterobacterales	Enterobacteriaceae	Klebsiella	Klebsiella_pneumoniae
Putative L-shaped tail fiber protein	attachment and penetration	A0A1B1P9A5	9.963	1852625	Myoviridae	undef	Klebsiella_phage_vB_KpnM_KpV477	275	Proteobacteria	Gammaproteobacteria	Enterobacterales	Enterobacteriaceae	Klebsiella	Klebsiella_pneumoniae
Uncharacterized protein	Unknown	A0A0C5AFR8	2.573	1610829	Siphoviridae	Kp36virus	Klebsiella_virus_1513	72	Proteobacteria	Gammaproteobacteria	Enterobacterales	Enterobacteriaceae	Klebsiella	Klebsiella_pneumoniae
Uncharacterized protein	Unknown	A0A0C5ANA1	10.262	1610829	Siphoviridae	Kp36virus	Klebsiella_virus_1513	72	Proteobacteria	Gammaproteobacteria	Enterobacterales	Enterobacteriaceae	Klebsiella	Klebsiella_pneumoniae
Putative internal virion protein B	Unknown	V9QKM0	2.093	1416011	Podoviridae	Kp34virus	Klebsiella_virus_F19	51	Proteobacteria	Gammaproteobacteria	Enterobacterales	Enterobacteriaceae	Klebsiella	Klebsiella_pneumoniae
Putative internal virion protein B	Unknown	D1L2Z1	2.093	674081	Podoviridae	Kp34virus	Klebsiella_virus_KP34	57	Proteobacteria	Gammaproteobacteria	Enterobacterales	Enterobacteriaceae	Klebsiella	Klebsiella_pneumoniae
Tail fiber protein	attachment and penetration	K9L8R5	0.815	1129191	Siphoviridae	Kp36virus	Klebsiella_virus_KP36	79	Proteobacteria	Gammaproteobacteria	Enterobacterales	Enterobacteriaceae	Klebsiella	Klebsiella_pneumoniae
Putative single-stranded DNA binding protein	replication of phage DNA and synthesis of protein	S4S600	11.386	1129191	Siphoviridae	Kp36virus	Klebsiella_virus_KP36	79	Proteobacteria	Gammaproteobacteria	Enterobacterales	Enterobacteriaceae	Klebsiella	Klebsiella_pneumoniae
Putative internal virion protein B	Unknown	A0A0C5Q3Z5	1.386	1610835	Podoviridae	Kp34virus	Klebsiella_virus_SU552A	54	Proteobacteria	Gammaproteobacteria	Enterobacterales	Enterobacteriaceae	Klebsiella	Klebsiella_pneumoniae
Tape measure protein	attachment and penetration	Q9T0X1	1.04	51369	Siphoviridae	undef	Lactobacillus_phage_A2	61	Firmicutes	Bacilli	Lactobacillales	Lactobacillaceae	Lactobacillus	Lactobacillus_casei
Putative uncharacterized protein	Unknown	Q9T0W8	1.546	51369	Siphoviridae	undef	Lactobacillus_phage_A2	61	Firmicutes	Bacilli	Lactobacillales	Lactobacillaceae	Lactobacillus	Lactobacillus_casei
Portal protein	Assembly	K4ID36	1.068	1225795	Siphoviridae	undef	Lactobacillus_phage_ATCC_8014-B2	127	Firmicutes	Bacilli	Lactobacillales	Lactobacillaceae	Lactobacillus	Lactobacillus_plantarum
Tail tape measure	attachment and penetration	K4I4C2	2.546	1225795	Siphoviridae	undef	Lactobacillus_phage_ATCC_8014-B2	127	Firmicutes	Bacilli	Lactobacillales	Lactobacillaceae	Lactobacillus	Lactobacillus_plantarum
Tail fiber protein	attachment and penetration	K4I0E3	6.491	1225795	Siphoviridae	undef	Lactobacillus_phage_ATCC_8014-B2	127	Firmicutes	Bacilli	Lactobacillales	Lactobacillaceae	Lactobacillus	Lactobacillus_plantarum
Endolysin	Release	K4ID66	10.819	1225795	Siphoviridae	undef	Lactobacillus_phage_ATCC_8014-B2	127	Firmicutes	Bacilli	Lactobacillales	Lactobacillaceae	Lactobacillus	Lactobacillus_plantarum
Lysin	attachment and penetration	K4I1Y4	12.38	1225795	Siphoviridae	undef	Lactobacillus_phage_ATCC_8014-B2	127	Firmicutes	Bacilli	Lactobacillales	Lactobacillaceae	Lactobacillus	Lactobacillus_plantarum
Minor tail protein	attachment and penetration	K4I476	2.377	1225794	Siphoviridae	Phijl1virus	Lactobacillus_phage_ATCC8014	60	Firmicutes	Bacilli	Lactobacillales	Lactobacillaceae	Lactobacillus	Lactobacillus_plantarum
Putative antireceptor	attachment and penetration	F8J176	3.625	508419	Siphoviridae	C5virus	Lactobacillus_phage_c5	50	Firmicutes	Bacilli	Lactobacillales	Lactobacillaceae	Lactobacillus	Lactobacillus_delbrueckii
Putative single-stranded DNA binding protein	replication of phage DNA and synthesis of protein	F8J185	8.899	508419	Siphoviridae	C5virus	Lactobacillus_phage_c5	50	Firmicutes	Bacilli	Lactobacillales	Lactobacillaceae	Lactobacillus	Lactobacillus_delbrueckii
Tail component	attachment and penetration	A0A0P0IZA1	6.902	1739607	Siphoviridae	undef	Lactobacillus_phage_CL1	62	Firmicutes	Bacilli	Lactobacillales	Lactobacillaceae	Lactobacillus	Lactobacillus_paracasei
Single-stranded DNA-binding protein	replication of phage DNA and synthesis of protein	A0A0P0IJE0	7.864	1739607	Siphoviridae	undef	Lactobacillus_phage_CL1	62	Firmicutes	Bacilli	Lactobacillales	Lactobacillaceae	Lactobacillus	Lactobacillus_paracasei
Tail fiber protein	attachment and penetration	A0A0P0ID17	6.902	1739608	Siphoviridae	undef	Lactobacillus_phage_CL2	60	Firmicutes	Bacilli	Lactobacillales	Lactobacillaceae	Lactobacillus	Lactobacillus_paracasei
Tail fiber protein	attachment and penetration	A0A0P0IJR2	6.902	1739611	Siphoviridae	undef	Lactobacillus_phage_iLp1308	50	Firmicutes	Bacilli	Lactobacillales	Lactobacillaceae	Lactobacillus	Lactobacillus_paracasei
Single-stranded DNA-binding protein	replication of phage DNA and synthesis of protein	A0A0P0I7P6	7.906	1739611	Siphoviridae	undef	Lactobacillus_phage_iLp1308	50	Firmicutes	Bacilli	Lactobacillales	Lactobacillaceae	Lactobacillus	Lactobacillus_paracasei
Tape measure	attachment and penetration	A0A0P0IQK3	6.285	1739610	Siphoviridae	undef	Lactobacillus_phage_iLp84	60	Firmicutes	Bacilli	Lactobacillales	Lactobacillaceae	Lactobacillus	Lactobacillus_paracasei
Tail fiber protein	attachment and penetration	A0A0P0I7K0	6.326	1739610	Siphoviridae	undef	Lactobacillus_phage_iLp84	60	Firmicutes	Bacilli	Lactobacillales	Lactobacillaceae	Lactobacillus	Lactobacillus_paracasei
Single-stranded DNA binding protein	replication of phage DNA and synthesis of protein	U5U3W5	3.884	1414736	Siphoviridae	undef	Lactobacillus_phage_J-1	63	Firmicutes	Bacilli	Lactobacillales	Lactobacillaceae	Lactobacillus	Lactobacillus_paracasei
Tail component	attachment and penetration	U5U3S0	6.902	1414736	Siphoviridae	undef	Lactobacillus_phage_J-1	63	Firmicutes	Bacilli	Lactobacillales	Lactobacillaceae	Lactobacillus	Lactobacillus_paracasei
Uncharacterized protein	Unknown	F8J1E9	4.925	37105	Siphoviridae	undef	Lactobacillus_phage_JCL1032	77	Firmicutes	Bacilli	Lactobacillales	Lactobacillaceae	Lactobacillus	Lactobacillus_delbrueckii
Putative tail lysin	attachment and penetration	C1KFN1	0.815	632112	Myoviridae	undef	Lactobacillus_phage_Lb338-1	199	Firmicutes	Bacilli	Lactobacillales	Lactobacillaceae	Lactobacillus	Lactobacillus_paracasei
Putative tail fibre protein	attachment and penetration	C1KFN2	4.34	632112	Myoviridae	undef	Lactobacillus_phage_Lb338-1	199	Firmicutes	Bacilli	Lactobacillales	Lactobacillaceae	Lactobacillus	Lactobacillus_paracasei
Putative portal protein	attachment and penetration	C1KFL6	6.511	632112	Myoviridae	undef	Lactobacillus_phage_Lb338-1	199	Firmicutes	Bacilli	Lactobacillales	Lactobacillaceae	Lactobacillus	Lactobacillus_paracasei
Putative tail lysin	attachment and penetration	C1KFN0	8.683	632112	Myoviridae	undef	Lactobacillus_phage_Lb338-1	199	Firmicutes	Bacilli	Lactobacillales	Lactobacillaceae	Lactobacillus	Lactobacillus_paracasei
Putative uncharacterized protein	Unknown	C1KFR2	9.29	632112	Myoviridae	undef	Lactobacillus_phage_Lb338-1	199	Firmicutes	Bacilli	Lactobacillales	Lactobacillaceae	Lactobacillus	Lactobacillus_paracasei
Cell wall-associated hydrolase	release	C1KFL4	15.365	632112	Myoviridae	undef	Lactobacillus_phage_Lb338-1	199	Firmicutes	Bacilli	Lactobacillales	Lactobacillaceae	Lactobacillus	Lactobacillus_paracasei
Putative uncharacterized protein	Unknown	D6PSZ1	1.205	755164	Myoviridae	undef	Lactobacillus_phage_LBR48	86	Firmicutes	Bacilli	Lactobacillales	Lactobacillaceae	Lactobacillus	Lactobacillus_brevis
Putative lyzozyme M1	attachment and penetration	D6PSS2	3.293	755164	Myoviridae	undef	Lactobacillus_phage_LBR48	86	Firmicutes	Bacilli	Lactobacillales	Lactobacillaceae	Lactobacillus	Lactobacillus_brevis
Putative host specificity protein	attachment and penetration	A8YQK1	1.871	146269	Siphoviridae	undef	Lactobacillus_phage_Lc-Nu	1045	Firmicutes	Bacilli	Lactobacillales	Lactobacillaceae	Lactobacillus	Lactobacillus_rhamnosus
Putative minor tail protein	attachment and penetration	Q6J1X5	5.479	279281	Siphoviridae	undef	Lactobacillus_phage_Lc-Nu	939	Firmicutes	Bacilli	Lactobacillales	Lactobacillaceae	Lactobacillus	Lactobacillus_casei
Putative single-stranded DNA binding protein	replication of phage DNA and synthesis of protein	A0A075KQE5	7.525	1500733	Siphoviridae	undef	Lactobacillus_phage_Ld17	50	Firmicutes	Bacilli	Lactobacillales	Lactobacillaceae	Lactobacillus	Lactobacillus_delbrueckii
Putative antireceptor	attachment and penetration	A0A075KJA6	3.946	1500734	Siphoviridae	undef	Lactobacillus_phage_Ld25A	51	Firmicutes	Bacilli	Lactobacillales	Lactobacillaceae	Lactobacillus	Lactobacillus_delbrueckii
Putative single-stranded DNA binding protein	replication of phage DNA and synthesis of protein	A0A075KL11	7.673	1500734	Siphoviridae	undef	Lactobacillus_phage_Ld25A	51	Firmicutes	Bacilli	Lactobacillales	Lactobacillaceae	Lactobacillus	Lactobacillus_delbrueckii
Putative single-stranded DNA binding protein	replication of phage DNA and synthesis of protein	A0A075KL94	7.525	1500735	Siphoviridae	undef	Lactobacillus_phage_Ld3	49	Firmicutes	Bacilli	Lactobacillales	Lactobacillaceae	Lactobacillus	Lactobacillus_delbrueckii
Hk97 family portal protein	Unknown	A0A0A7DMV2	0.528	1552735	Siphoviridae	undef	Lactobacillus_phage_Ldl1	79	Firmicutes	Bacilli	Lactobacillales	Lactobacillaceae	Lactobacillus	Lactobacillus_delbrueckii
Distal tail protein	attachment and penetration	A0A0A7DMK4	3.237	1552735	Siphoviridae	undef	Lactobacillus_phage_Ldl1	79	Firmicutes	Bacilli	Lactobacillales	Lactobacillaceae	Lactobacillus	Lactobacillus_delbrueckii
Extracellular transglycosylase	release	A0A0A7DN24	9.523	1552735	Siphoviridae	undef	Lactobacillus_phage_Ldl1	79	Firmicutes	Bacilli	Lactobacillales	Lactobacillaceae	Lactobacillus	Lactobacillus_delbrueckii
Putative uncharacterized protein	Unknown	E9LUL1	1.365	947980	Siphoviridae	undef	Lactobacillus_phage_LF1	57	Firmicutes	Bacilli	Lactobacillales	Lactobacillaceae	Lactobacillus	Lactobacillus_sp.
Putative uncharacterized protein	Unknown	E9LUJ3	3.64	947980	Siphoviridae	undef	Lactobacillus_phage_LF1	57	Firmicutes	Bacilli	Lactobacillales	Lactobacillaceae	Lactobacillus	Lactobacillus_sp.
Phage tail tape measure protein	attachment and penetration	E9LUJ2	7.25	947980	Siphoviridae	undef	Lactobacillus_phage_LF1	57	Firmicutes	Bacilli	Lactobacillales	Lactobacillaceae	Lactobacillus	Lactobacillus_sp.
Single-strand binding protein	replication of phage DNA and synthesis of protein	E9LUM5	21.361	947980	Siphoviridae	undef	Lactobacillus_phage_LF1	57	Firmicutes	Bacilli	Lactobacillales	Lactobacillaceae	Lactobacillus	Lactobacillus_sp.
Uncharacterized protein	Unknown	A0A0A7NQR5	1.317	1567484	Myoviridae	undef	Lactobacillus_phage_LfeInf	124	Firmicutes	Bacilli	Lactobacillales	Lactobacillaceae	Lactobacillus	Lactobacillus_fermentum
Uncharacterized protein	Unknown	A0A0A7NQU3	1.949	1567484	Myoviridae	undef	Lactobacillus_phage_LfeInf	124	Firmicutes	Bacilli	Lactobacillales	Lactobacillaceae	Lactobacillus	Lactobacillus_fermentum
Uncharacterized protein	Unknown	A0A0A7NQU0	2.118	1567484	Myoviridae	undef	Lactobacillus_phage_LfeInf	124	Firmicutes	Bacilli	Lactobacillales	Lactobacillaceae	Lactobacillus	Lactobacillus_fermentum
Lysin	attachment and penetration	A0A0A7NU10	2.81	1567484	Myoviridae	undef	Lactobacillus_phage_LfeInf	124	Firmicutes	Bacilli	Lactobacillales	Lactobacillaceae	Lactobacillus	Lactobacillus_fermentum
Uncharacterized protein	Unknown	A0A0A7NNP9	5.192	1567484	Myoviridae	undef	Lactobacillus_phage_LfeInf	124	Firmicutes	Bacilli	Lactobacillales	Lactobacillaceae	Lactobacillus	Lactobacillus_fermentum
Uncharacterized protein	Unknown	A0A0A7NNN4	7.628	1567484	Myoviridae	undef	Lactobacillus_phage_LfeInf	124	Firmicutes	Bacilli	Lactobacillales	Lactobacillaceae	Lactobacillus	Lactobacillus_fermentum
Uncharacterized protein	Unknown	A0A0A7NQU6	8.148	1567484	Myoviridae	undef	Lactobacillus_phage_LfeInf	124	Firmicutes	Bacilli	Lactobacillales	Lactobacillaceae	Lactobacillus	Lactobacillus_fermentum
Lysin	attachment and penetration	A0A0A7NNW9	10.708	1567484	Myoviridae	undef	Lactobacillus_phage_LfeInf	124	Firmicutes	Bacilli	Lactobacillales	Lactobacillaceae	Lactobacillus	Lactobacillus_fermentum
Uncharacterized protein	Unknown	A0A0A7NQS7	13.273	1567484	Myoviridae	undef	Lactobacillus_phage_LfeInf	124	Firmicutes	Bacilli	Lactobacillales	Lactobacillaceae	Lactobacillus	Lactobacillus_fermentum
Tape measure protein	attachment and penetration	A0A0A7NNM6	13.889	1567484	Myoviridae	undef	Lactobacillus_phage_LfeInf	124	Firmicutes	Bacilli	Lactobacillales	Lactobacillaceae	Lactobacillus	Lactobacillus_fermentum
Uncharacterized protein	Unknown	A0A0A7NQV6	23.474	1567484	Myoviridae	undef	Lactobacillus_phage_LfeInf	124	Firmicutes	Bacilli	Lactobacillales	Lactobacillaceae	Lactobacillus	Lactobacillus_fermentum
Peptidoglycan-binding protein LysM	release	A0A0A7NNK8	28.713	1567484	Myoviridae	undef	Lactobacillus_phage_LfeInf	124	Firmicutes	Bacilli	Lactobacillales	Lactobacillaceae	Lactobacillus	Lactobacillus_fermentum
Uncharacterized protein	Unknown	A0A0A1EKZ5	1.494	1567453	Siphoviridae	undef	Lactobacillus_phage_LfeSau	50	Firmicutes	Bacilli	Lactobacillales	Lactobacillaceae	Lactobacillus	Lactobacillus_fermentum
Minor structural protein gp58	attachment and penetration	Q38355	0.459	12348	Siphoviridae	undef	Lactobacillus_phage_LL-H	51	Firmicutes	Bacilli	Lactobacillales	Lactobacillaceae	Lactobacillus	Lactobacillus_delbrueckii
Putative single strand binding protein	replication of phage DNA and synthesis of protein	Q8SDG9	15.923	12348	Siphoviridae	undef	Lactobacillus_phage_LL-H	51	Firmicutes	Bacilli	Lactobacillales	Lactobacillaceae	Lactobacillus	Lactobacillus_delbrueckii
Putative antireceptor	attachment and penetration	F7V9B9	6.971	297254	Siphoviridae	C5virus	Lactobacillus_phage_LLKu	51	Firmicutes	Bacilli	Lactobacillales	Lactobacillaceae	Lactobacillus	Lactobacillus_delbrueckii
Putative single-stranded DNA binding protein	replication of phage DNA and synthesis of protein	F7V9C8	13.318	297254	Siphoviridae	C5virus	Lactobacillus_phage_LLKu	51	Firmicutes	Bacilli	Lactobacillales	Lactobacillaceae	Lactobacillus	Lactobacillus_delbrueckii
Orf130	Unknown	Q5ULI4	0.306	298338	Myoviridae	undef	Lactobacillus_phage_LP65	165	Firmicutes	Bacilli	Lactobacillales	Lactobacillaceae	Lactobacillus	Lactobacillus_plantarum
Orf108	Unknown	Q5ULK6	0.663	298338	Myoviridae	undef	Lactobacillus_phage_LP65	165	Firmicutes	Bacilli	Lactobacillales	Lactobacillaceae	Lactobacillus	Lactobacillus_plantarum
Orf94	Unknown	Q5ULM0	1.139	298338	Myoviridae	undef	Lactobacillus_phage_LP65	165	Firmicutes	Bacilli	Lactobacillales	Lactobacillaceae	Lactobacillus	Lactobacillus_plantarum
Orf121	Unknown	Q5ULJ3	1.344	298338	Myoviridae	undef	Lactobacillus_phage_LP65	165	Firmicutes	Bacilli	Lactobacillales	Lactobacillaceae	Lactobacillus	Lactobacillus_plantarum
Orf97	Unknown	Q5ULL7	2.899	298338	Myoviridae	undef	Lactobacillus_phage_LP65	165	Firmicutes	Bacilli	Lactobacillales	Lactobacillaceae	Lactobacillus	Lactobacillus_plantarum
Orf98	Unknown	Q5ULL6	3.559	298338	Myoviridae	undef	Lactobacillus_phage_LP65	165	Firmicutes	Bacilli	Lactobacillales	Lactobacillaceae	Lactobacillus	Lactobacillus_plantarum
Orf88	Unknown	Q5ULM6	9.759	298338	Myoviridae	undef	Lactobacillus_phage_LP65	165	Firmicutes	Bacilli	Lactobacillales	Lactobacillaceae	Lactobacillus	Lactobacillus_plantarum
Tail component	attachment and penetration	B4XYQ4	5.035	496874	Siphoviridae	undef	Lactobacillus_phage_Lrm1	54	Firmicutes	Bacilli	Lactobacillales	Lactobacillaceae	Lactobacillus	Lactobacillus_rhamnosus
Minor capsid protein	attachment and penetration	B8R660	0.896	578234	Siphoviridae	undef	Lactobacillus_phage_Lv-1	47	Firmicutes	Bacilli	Lactobacillales	Lactobacillaceae	Lactobacillus	Lactobacillus_jensenii
Putative minor tail protein	attachment and penetration	X2CYG3	0.174	1416334	Myoviridae	undef	Lactobacillus_phage_phi_jlb1	54	Firmicutes	Bacilli	Lactobacillales	Lactobacillaceae	Lactobacillus	Lactobacillus_gasseri
Uncharacterized protein	Unknown	X2CXX7	9.487	1416334	Myoviridae	undef	Lactobacillus_phage_phi_jlb1	54	Firmicutes	Bacilli	Lactobacillales	Lactobacillaceae	Lactobacillus	Lactobacillus_gasseri
Putative uncharacterized protein	Unknown	Q9T1E3	12.01	12417	Siphoviridae	undef	Lactobacillus_phage_phiadh	63	Firmicutes	Bacilli	Lactobacillales	Lactobacillaceae	Lactobacillus	Lactobacillus_gasseri
Minor tail protein gp26-like	attachment and penetration	L0P7B8	7.504	1206110	Myoviridae	undef	Lactobacillus_phage_phiAQ113	56	Firmicutes	Bacilli	Lactobacillales	Lactobacillaceae	Lactobacillus	Lactobacillus_helveticus
Rorf224 protein	replication of phage DNA and synthesis of protein	O03912	20.799	52979	Siphoviridae	undef	Lactobacillus_phage_phig1e	60	Firmicutes	Bacilli	Lactobacillales	Lactobacillaceae	Lactobacillus	undef
Putative antireceptor	attachment and penetration	U3PFX4	8.484	1399942	Siphoviridae	undef	Lactobacillus_phage_phiLdb	59	Firmicutes	Bacilli	Lactobacillales	Lactobacillaceae	Lactobacillus	Lactobacillus_delbrueckii
Putative single-stranded DNA binding protein	replication of phage DNA and synthesis of protein	U3PBI4	14.747	1399942	Siphoviridae	undef	Lactobacillus_phage_phiLdb	59	Firmicutes	Bacilli	Lactobacillales	Lactobacillaceae	Lactobacillus	Lactobacillus_delbrueckii
Putative uncharacterized protein	Unknown	D2KRE3	11.051	438780	Siphoviridae	undef	Lactobacillus_phage_phiPYB5	46	Firmicutes	Bacilli	Lactobacillales	Lactobacillaceae	Lactobacillus	Lactobacillus_fermentum
Single-stranded DNA binding protein	replication of phage DNA and synthesis of protein	U5U726	3.884	39103	Siphoviridae	undef	Lactobacillus_phage_PL-1	59	Firmicutes	Bacilli	Lactobacillales	Lactobacillaceae	Lactobacillus	Lactobacillus_paracasei
Tail component	attachment and penetration	U5U775	6.326	39103	Siphoviridae	undef	Lactobacillus_phage_PL-1	59	Firmicutes	Bacilli	Lactobacillales	Lactobacillaceae	Lactobacillus	Lactobacillus_paracasei
Uncharacterized protein	Unknown	A0A1B0Y2R2	4.245	1815510	Siphoviridae	undef	Lactobacillus_phage_PLE3	60	Firmicutes	Bacilli	Lactobacillales	Lactobacillaceae	Lactobacillus	Lactobacillus_casei
Tape measure protein	attachment and penetration	A0A1B0Y2Q3	6.285	1815510	Siphoviridae	undef	Lactobacillus_phage_PLE3	60	Firmicutes	Bacilli	Lactobacillales	Lactobacillaceae	Lactobacillus	Lactobacillus_casei
Distal tail protein	attachment and penetration	A0A1B0Y2Q2	6.326	1815510	Siphoviridae	undef	Lactobacillus_phage_PLE3	60	Firmicutes	Bacilli	Lactobacillales	Lactobacillaceae	Lactobacillus	Lactobacillus_casei
Endolysin	Release	E9LUR8	4.136	947981	Siphoviridae	undef	Lactobacillus_phage_Sha1	58	Firmicutes	Bacilli	Lactobacillales	Lactobacillaceae	Lactobacillus	Lactobacillus_sp.
Tail fiber	attachment and penetration	E9LUR4	6.479	947981	Siphoviridae	undef	Lactobacillus_phage_Sha1	58	Firmicutes	Bacilli	Lactobacillales	Lactobacillaceae	Lactobacillus	Lactobacillus_sp.
Putative uncharacterized protein	Unknown	E9LUU2	21.17	947981	Siphoviridae	undef	Lactobacillus_phage_Sha1	58	Firmicutes	Bacilli	Lactobacillales	Lactobacillaceae	Lactobacillus	Lactobacillus_sp.
Putative uncharacterized protein	Unknown	Q6SEG3	6.499	139872	Siphoviridae	undef	Lactobacillus_prophage_Lj928	50	Firmicutes	Bacilli	Lactobacillales	Lactobacillaceae	Lactobacillus	Lactobacillus_johnsonii
Lysozyme	attachment and penetration	Q6SE63	0.689	139870	Siphoviridae	undef	Lactobacillus_prophage_Lj965	46	Firmicutes	Bacilli	Lactobacillales	Lactobacillaceae	Lactobacillus	Lactobacillus_johnsonii
Putative uncharacterized protein	Unknown	Q6SE68	4.167	139870	Siphoviridae	undef	Lactobacillus_prophage_Lj965	46	Firmicutes	Bacilli	Lactobacillales	Lactobacillaceae	Lactobacillus	Lactobacillus_johnsonii
Endolysin	Release	A0A024B3A4	0.385	1486423	Podoviridae	undef	Lactoccocus_phage_WP-2	24	Firmicutes	Bacilli	Lactobacillales	Streptococcaceae	Lactococcus	Lactococcus_garvieae
Tail spike	attachment and penetration	A0A024B3A9	4.325	1486423	Podoviridae	undef	Lactoccocus_phage_WP-2	24	Firmicutes	Bacilli	Lactobacillales	Streptococcaceae	Lactococcus	Lactococcus_garvieae
Uncharacterized protein	Unknown	A0A024B2K8	12.311	1486423	Podoviridae	undef	Lactoccocus_phage_WP-2	24	Firmicutes	Bacilli	Lactobacillales	Streptococcaceae	Lactococcus	Lactococcus_garvieae
Putative uncharacterized protein	Unknown	D3W0G1	2.112	741942	Siphoviridae	undef	Lactococcus_phage_1358	43	Firmicutes	Bacilli	Lactobacillales	Streptococcaceae	Lactococcus	Lactococcus_lactis
Putative helicase	replication of phage DNA and synthesis of protein	B2BTL9	3.361	475178	Siphoviridae	undef	Lactococcus_phage_1706	76	Firmicutes	Bacilli	Lactobacillales	Streptococcaceae	Lactococcus	Lactococcus_lactis
Putative tail protein	attachment and penetration	B2BTI3	3.737	475178	Siphoviridae	undef	Lactococcus_phage_1706	76	Firmicutes	Bacilli	Lactobacillales	Streptococcaceae	Lactococcus	Lactococcus_lactis
Putative uncharacterized protein	Unknown	B2BTK7	6.541	475178	Siphoviridae	undef	Lactococcus_phage_1706	76	Firmicutes	Bacilli	Lactobacillales	Streptococcaceae	Lactococcus	Lactococcus_lactis
Putative tail protein	attachment and penetration	B2BTI2	10.568	475178	Siphoviridae	undef	Lactococcus_phage_1706	76	Firmicutes	Bacilli	Lactobacillales	Streptococcaceae	Lactococcus	Lactococcus_lactis
Putative portal protein	attachment and penetration	B2BTH3	11.257	475178	Siphoviridae	undef	Lactococcus_phage_1706	76	Firmicutes	Bacilli	Lactobacillales	Streptococcaceae	Lactococcus	Lactococcus_lactis
Putative repressor	replication of phage DNA and synthesis of protein	B2BTL4	22.236	475178	Siphoviridae	undef	Lactococcus_phage_1706	76	Firmicutes	Bacilli	Lactobacillales	Streptococcaceae	Lactococcus	Lactococcus_lactis
Putative receptor binding protein	attachment and penetration	R9R0R5	2.605	1262533	Siphoviridae	undef	Lactococcus_phage_340	58	Firmicutes	Bacilli	Lactobacillales	Streptococcaceae	Lactococcus	Lactococcus_lactis
Lysin	attachment and penetration	A0A1B1IM89	4.276	1871681	Siphoviridae	undef	Lactococcus_phage_50101	51	Firmicutes	Bacilli	Lactobacillales	Streptococcaceae	Lactococcus	Lactococcus_lactis
Putative endolysin	Release	A0A1B1IMU2	2.613	1871687	Siphoviridae	undef	Lactococcus_phage_63301	48	Firmicutes	Bacilli	Lactobacillales	Streptococcaceae	Lactococcus	Lactococcus_lactis
Lysin	attachment and penetration	Q09WT3	0.784	213769	Siphoviridae	Sk1virus	Lactococcus_phage_712	55	Firmicutes	Bacilli	Lactobacillales	Streptococcaceae	Lactococcus	Lactococcus_lactis
Putative tape-measure protein	attachment and penetration	R9R1Z1	0.071	213773	Siphoviridae	undef	Lactococcus_phage_936_sensu_lato	47	Firmicutes	Bacilli	Lactobacillales	Streptococcaceae	Lactococcus	Lactococcus_lactis
Putative tape-measure protein	attachment and penetration	R9R1A4	0.071	213777	Siphoviridae	undef	Lactococcus_phage_936_sensu_lato	47	Firmicutes	Bacilli	Lactobacillales	Streptococcaceae	Lactococcus	Lactococcus_lactis
Neck passage structure protein	unknown	A0A096XV14	0.378	1527693	Siphoviridae	undef	Lactococcus_phage_936_sensu_lato	47	Firmicutes	Bacilli	Lactobacillales	Streptococcaceae	Lactococcus	Lactococcus_sp.
Putative receptor binding protein	attachment and penetration	Q71AW0	0.662	213777	Siphoviridae	undef	Lactococcus_phage_936_sensu_lato	47	Firmicutes	Bacilli	Lactobacillales	Streptococcaceae	Lactococcus	Lactococcus_lactis
Putative receptor binding protein	attachment and penetration	Q71AV2	0.662	213773	Siphoviridae	undef	Lactococcus_phage_936_sensu_lato	47	Firmicutes	Bacilli	Lactobacillales	Streptococcaceae	Lactococcus	Lactococcus_lactis
Lysin	attachment and penetration	M1I8E3	1.014	1289467	Siphoviridae	undef	Lactococcus_phage_936_sensu_lato	47	Firmicutes	Bacilli	Lactobacillales	Streptococcaceae	Lactococcus	Lactococcus_lactis
Lysin	attachment and penetration	A0A096XV24	1.353	1527693	Siphoviridae	undef	Lactococcus_phage_936_sensu_lato	47	Firmicutes	Bacilli	Lactobacillales	Streptococcaceae	Lactococcus	Lactococcus_sp.
Tape measure protein	attachment and penetration	A0A096XUZ3	1.402	1527693	Siphoviridae	undef	Lactococcus_phage_936_sensu_lato	47	Firmicutes	Bacilli	Lactobacillales	Streptococcaceae	Lactococcus	Lactococcus_sp.
Endolysin	Release	Q0GXT8	1.611	382685	Siphoviridae	undef	Lactococcus_phage_936_sensu_lato	47	Firmicutes	Bacilli	Lactobacillales	Streptococcaceae	Lactococcus	Lactococcus_lactis
Putative receptor binding protein	attachment and penetration	Q71AV6	2.029	213774	Siphoviridae	undef	Lactococcus_phage_936_sensu_lato	47	Firmicutes	Bacilli	Lactobacillales	Streptococcaceae	Lactococcus	Lactococcus_lactis
Putative receptor binding protein	attachment and penetration	R9R1T9	2.605	270182	Siphoviridae	undef	Lactococcus_phage_936_sensu_lato	47	Firmicutes	Bacilli	Lactobacillales	Streptococcaceae	Lactococcus	Lactococcus_lactis
Putative endolysin	Release	R9R270	3.524	39838	Siphoviridae	undef	Lactococcus_phage_936_sensu_lato	47	Firmicutes	Bacilli	Lactobacillales	Streptococcaceae	Lactococcus	undef
Putative uncharacterized protein	Unknown	Q0GXW0	31.034	382685	Siphoviridae	undef	Lactococcus_phage_936_sensu_lato	47	Firmicutes	Bacilli	Lactobacillales	Streptococcaceae	Lactococcus	Lactococcus_lactis
Putative tail tape measure protein	attachment and penetration	E0YJ17	2.423	881953	Siphoviridae	undef	Lactococcus_phage_949	154	Firmicutes	Bacilli	Lactobacillales	Streptococcaceae	Lactococcus	Lactococcus_lactis
Putative tail protein	attachment and penetration	E0YJ14	6.396	881953	Siphoviridae	undef	Lactococcus_phage_949	154	Firmicutes	Bacilli	Lactobacillales	Streptococcaceae	Lactococcus	Lactococcus_lactis
Putative receptor binding protein	attachment and penetration	A0A1B1IN44	2.244	1871690	Siphoviridae	undef	Lactococcus_phage_98201	52	Firmicutes	Bacilli	Lactobacillales	Streptococcaceae	Lactococcus	Lactococcus_lactis
Lysin	attachment and penetration	H9ED82	4.076	1165135	Siphoviridae	Sk1virus	Lactococcus_Phage_ASCC273	58	Firmicutes	Bacilli	Lactobacillales	Streptococcaceae	Lactococcus	Lactococcus_lactis
Lysin	attachment and penetration	H9EDE0	3.019	1165136	Siphoviridae	Sk1virus	Lactococcus_Phage_ASCC281	57	Firmicutes	Bacilli	Lactobacillales	Streptococcaceae	Lactococcus	Lactococcus_lactis
Lysin	attachment and penetration	H9EDJ7	3.019	1165137	Siphoviridae	undef	Lactococcus_phage_ASCC284	57	Firmicutes	Bacilli	Lactobacillales	Streptococcaceae	Lactococcus	Lactococcus_lactis
Lysin	attachment and penetration	H9EDQ4	4.076	1165138	Siphoviridae	undef	Lactococcus_phage_ASCC287	58	Firmicutes	Bacilli	Lactobacillales	Streptococcaceae	Lactococcus	Lactococcus_lactis
Lysin	attachment and penetration	H9EDW2	3.019	1165139	Siphoviridae	undef	Lactococcus_phage_ASCC310	55	Firmicutes	Bacilli	Lactobacillales	Streptococcaceae	Lactococcus	Lactococcus_lactis
Lysin	attachment and penetration	H9EE17	4.076	1165140	Siphoviridae	undef	Lactococcus_phage_ASCC324	58	Firmicutes	Bacilli	Lactobacillales	Streptococcaceae	Lactococcus	Lactococcus_lactis
Lysin	attachment and penetration	H9EEA6	4.076	1165141	Siphoviridae	undef	Lactococcus_phage_ASCC337	58	Firmicutes	Bacilli	Lactobacillales	Streptococcaceae	Lactococcus	Lactococcus_lactis
[truncated: 3,113 more rows]
