# Supplementary material for: Prion-Like Domains in Phagobiota
Source: Front Microbiol. 2017 Nov 15;8:2239. doi: 10.3389/fmicb.2017.02239 (PMC5694896; doi:10.3389/fmicb.2017.02239)
Supplement: TABLE S4 — Top 100 scoring PrDs across bacteriophages. [file Table_4.XLSX]

## Sheet: Таблица 1
		Phage Order	Phage Family		всего проанализировано фагов	# фагов у кого есть PrD	всего проанализировано белков	№ белков в которых обнаружены PrD		%
		Undef	Ampullaviridae				173	6	ARC	3.46
		Undef	Bicaudaviridae				445	20	ARC	4.49
		Undef	Fuselloviridae				404	10	ARC	2.47
		Undef	Globuloviridae				87	1	ARC	1.14
		Ligamenvirales	Rudiviridae				941	18	Arc	1.91
		Undef	Lipothrixviridae				599	7		1.16
		Undef	Inoviridae				1073	46		4.28
		Undef	Leviviridae				1082	52		4.8
		Undef	Corticoviridae				21	1		7.76
		Undef	Microviridae				2827	35		1.23
		Caudovirales	Myoviridae				166120	2425		1.45		p<0,001
		Caudovirales	Podoviridae				38922	678		1.74		p<0,001
		Caudovirales	Siphoviridae				157433	1665		1.05		p<0,001
		Undef	Tectiviridae				490	20		4.08

## Sheet: Свзяь с LLR
	Phage Order	Phage Family		LLR Score		p
	Undef	Ampullaviridae		8.03	ARCH
	Undef	Bicaudaviridae		9.78	ARCH
	Undef	Fuselloviridae		2.33	ARCH
	Undef	Globuloviridae		7.17	ARCH
	Ligamenvirales	Rudiviridae		5.5	ARCH
	Undef	Lipothrixviridae		4.48	Bact
	Undef	Inoviridae		2.34	Bact
	Undef	Leviviridae		0.83	Bact
	Undef	Corticoviridae		4.68	Bact
	Undef	Microviridae		5.64	Bact
	Caudovirales	Myoviridae		5.9	Bact
	Caudovirales	Podoviridae		7.78	Bact
	Caudovirales	Siphoviridae		6.08	Bact
	Caudovirales	Undef		5.21	Bact
	Undef	Tectiviridae		2.66	Bact
	Undef	Undef		6.03	Bact

## Sheet: Supplementary table 4
Protein Description	Protein Function	LLR Score	Family	Species	Host Species
Putative uncharacterized protein	Unknown	64.985	Myoviridae	Thermus_phage_TMA	Thermus_thermophilus
Uncharacterized protein	Unknown	64.074	Siphoviridae	Vibrio_phage_VpKK5	Vibrio_parahaemolyticus
Putative uncharacterized protein	Unknown	60.161	Myoviridae	Thermus_phage_phiYS40	Thermus_thermophilus
Uncharacterized protein	Unknown	55.597	Siphoviridae	Escherichia_virus_JenP1	Escherichia_coli
Single strand DNA binding protein	replication of phage DNA and synthesis of protein	53.978	Siphoviridae	Lactococcus_phage_BM13	Lactococcus_lactis
Uncharacterized protein	Unknown	53.058	Siphoviridae	Bacillus_phage_Basilisk	Bacillus_cereus
Gp149	Unknown	52.837	Myoviridae	Brochothrix_phage_A9	Brochothrix_thermosphacta
Single-stranded DNA-binding protein	replication of phage DNA and synthesis of protein	52.439	Siphoviridae	Pseudoalteromonas_phage_TW1	Pseudoalteromonas_phenolica
Uncharacterized protein	Unknown	50.859	Myoviridae	Bacillus_phage_SP-15	Bacillus_paralicheniformis
Uncharacterized protein	Unknown	50.417	Myoviridae	Ralstonia_phage_RSP15	undef
Single-stranded DNA-binding protein	replication of phage DNA and synthesis of protein	48.246	Myoviridae	Psychrobacter_phage_pOW20-A	Psychrobacter_sp._OW20
Single-stranded DNA-binding protein	replication of phage DNA and synthesis of protein	45.894	Myoviridae	Listeria_phage_LMSP-25	Listeria_monocytogenes
Uncharacterized protein	Unknown	45.07	Myoviridae	Listeria_phage_vB_LmoM_AG20	Listeria_monocytogenes
Uncharacterized protein	Unknown	44.172	Siphoviridae	Escherichia_virus_JenK1	Escherichia_coli
Uncharacterized protein	Unknown	44.131	Siphoviridae	Escherichia_virus_9g	Escherichia_coli
Uncharacterized protein	Unknown	44.095	Myoviridae	Listeria_phage_LP-048	Listeria_monocytogenes
Putative single-stranded DNA-binding protein	replication of phage DNA and synthesis of protein	43.022	Siphoviridae	Acinetobacter_phage_IME_AB3	Acinetobacter_baumannii
Uncharacterized protein	Unknown	42.893	Myoviridae	Listeria_phage_LMSP-25	Listeria_monocytogenes
Uncharacterized protein	Unknown	42.893	Myoviridae	Listeria_phage_LMSP-25	Listeria_monocytogenes
Uncharacterized protein	Unknown	42.893	Myoviridae	Listeria_phage_LMTA-57	Listeria_monocytogenes
Uncharacterized protein	Unknown	42.893	Myoviridae	Listeria_phage_LMTA-94	Listeria_monocytogenes
Uncharacterized protein	Unknown	42.893	Myoviridae	Listeria_virus_LMTA-34	Listeria_monocytogenes
Uncharacterized protein	Unknown	42.893	Myoviridae	Listeria_virus_LP-125	Listeria_monocytogenes
Putative uncharacterized protein	Unknown	42.633	Myoviridae	Ralstonia phage phiRSL1	Ralstonia_solanacearum
Single-stranded DNA-binding protein	replication of phage DNA and synthesis of protein	42.399	Myoviridae	Listeria_phage_List-36	Listeria_monocytogenes
Single-stranded DNA-binding protein	replication of phage DNA and synthesis of protein	42.399	Myoviridae	Listeria_phage_LMTA-148	Listeria_monocytogenes
Gp140	Unknown	42.399	Myoviridae	Listeria_virus_A511	Listeria_monocytogenes
Putative single-strand binding protein	replication of phage DNA and synthesis of protein	41.978	Podoviridae	Streptococcus_phage_phiST1	Streptococcus_suis
Uncharacterized protein	Unknown	41.876	Myoviridae	Listeria_virus_ LP-124	Listeria_monocytogenes
Uncharacterized protein	Unknown	41.876	Myoviridae	Listeria_virus_LP-083-2	Listeria_monocytogenes
Gp71	attachment and penetration	41.876	Myoviridae	Listeria_virus_P100	Listeria_monocytogenes
Uncharacterized protein	Unknown	41.559	Myoviridae	Bacillus_virus_CAM003	Bacillus_thuringiensis
Uncharacterized protein	Unknown	41.049	Podoviridae	Achromobacter_phage_JWAlpha	Achromobacter_xylosoxidans
Gp39	replication of phage DNA and synthesis of protein	40.757	Siphoviridae	Corynebacterium_phage_BFK20	[Brevibacterium]_flavum
Uncharacterized protein	Unknown	40.438	Myoviridae	Rhodococcus_phage_E3	Rhodococcus_equi
Putative uncharacterized protein	Unknown	40.129	Podoviridae	Pantoea_phage_LIMEzero	Pantoea_agglomerans
Uncharacterized protein	Unknown	40.009	Siphoviridae	Escherichia_virus_JenP2	Escherichia_coli
Uncharacterized protein	Unknown	39.984	Siphoviridae	Bacillus_virus_Stahl	Bacillus_megaterium
Uncharacterized protein	Unknown	39.984	Siphoviridae	Bacillus_virus_Staley	Bacillus_megaterium
Putative single-strand binding protein	replication of phage DNA and synthesis of protein	39.971	Siphoviridae	Streptococcus_phage_phiNJ2	Streptococcus_suis
Uncharacterized protein	Unknown	39.951	Podoviridae	Achromobacter_phage_JWAlpha	Achromobacter_xylosoxidans
Uncharacterized protein	Unknown	39.929	Myoviridae	Staphylococcus_phage_phiIPLA-C1C	Staphylococcus_sp.
Uncharacterized protein	Unknown	39.905	Myoviridae	Erwinia_phage_Ea35-70	Erwinia_amylovora
Uncharacterized protein	Unknown	39.542	Myoviridae	Staphylococcus_phage_phiIPLA-RODI	Staphylococcus_sp.
Uncharacterized protein	Unknown	39.42	Myoviridae	Staphylococcus_virus_G15	Staphylococcus_aureus
Uncharacterized protein	Unknown	39.42	Myoviridae	Staphylococcus_virus_P108	Staphylococcus_aureus
Putative uncharacterized protein	Unknown	39.128	Bicaudaviridae	Sulfolobus_virus_STSV1	Sulfolobus_tengchongensis
Uncharacterized protein	Unknown	39.104	Siphoviridae	Salmonella_phage_100268_sal2	Salmonella_enterica
Uncharacterized protein	Unknown	39.104	Siphoviridae	Salmonella_phage_118970_sal2	Salmonella_enterica
Uncharacterized protein	Unknown	39.104	Siphoviridae	Salmonella_phage_Stitch	Salmonella_enterica
Uncharacterized protein	Unknown	39.065	Siphoviridae	Escherichia_phage_slur09	undef
Single-stranded binding protein	replication of phage DNA and synthesis of protein	39.06	Siphoviridae	Pseudoalteromonas_phage_H105/1	Pseudoalteromonas_sp._H105
Uncharacterized protein	Unknown	38.702	Myoviridae	Salmonella_phage_NR01	Salmonella_enterica
Single-stranded DNA-binding protein	replication of phage DNA and synthesis of protein	38.627	Siphoviridae	Pseudoalteromonas_phage_Pq0	Pseudoalteromonas_sp._Bq0
Uncharacterized protein	Unknown	38.471	Podoviridae	Bacillus_phage_Pavlov	Bacillus_megaterium
Uncharacterized protein	Unknown	38.471	Podoviridae	Bacillus_virus_Page	Bacillus_megaterium
Uncharacterized protein	Unknown	38.471	Podoviridae	Bacillus_virus_Palmer	Bacillus_megaterium
Uncharacterized protein	Unknown	38.471	Podoviridae	Bacillus_virus_Pony	Bacillus_megaterium
Uncharacterized protein	Unknown	38.471	Podoviridae	Bacillus_virus_Pookie	Bacillus_megaterium
Uncharacterized protein	Unknown	38.471	Podoviridae	Bacillus_virus_poppyseed	Bacillus_megaterium
Uncharacterized protein	Unknown	38.199	Myoviridae	Bacillus_phage_Evoli	Bacillus_thuringiensis
Uncharacterized protein	Unknown	38.199	Myoviridae	Bacillus_phage_Hoody_T	Bacillus_thuringiensis
Uncharacterized protein	Unknown	38.199	Myoviridae	Bacillus_virus_Bastille	Bacillus_cereus
Putative uncharacterized protein	Unknown	38.037	Siphoviridae	Salmonella_phage_Spc35	Escherichia_coli
Putative uncharacterized protein	Unknown	38.013	Siphoviridae	Escherichia_phage_Bf23	Escherichia_coli
Scaffolding protein	assembly	37.527	Myoviridae	Acinetobacter_phage_vB_AbaM_IME200	Acinetobacter_baumannii
Uncharacterized protein	Unknown	37.393	Myoviridae	Staphylococcus_virus_MCE2014	Staphylococcus_aureus
Uncharacterized protein	Unknown	37.352	Myoviridae	Staphylococcus_phage_812	undef
Uncharacterized protein	Unknown	37.352	Myoviridae	Staphylococcus_phage_812	undef
Uncharacterized protein	Unknown	37.352	Myoviridae	Staphylococcus_phage_812	undef
Uncharacterized protein	Unknown	37.352	Myoviridae	Staphylococcus_phage_812	undef
Uncharacterized protein	Unknown	37.352	Myoviridae	Staphylococcus_phage_S25-4	Staphylococcus_aureus
Uncharacterized protein	Unknown	37.352	Myoviridae	Staphylococcus_phage_Sb-1	Staphylococcus_aureus
Uncharacterized protein	Unknown	37.352	Myoviridae	Staphylococcus_virus_676Z	Staphylococcus_aureus
Uncharacterized protein	Unknown	37.352	Myoviridae	Staphylococcus_virus_A3R	Staphylococcus_aureus
GpORF123	unknown	37.352	Myoviridae	Staphylococcus_virus_A5W	Staphylococcus_aureus
Uncharacterized protein	Unknown	37.352	Myoviridae	Staphylococcus_virus_Fi200W	Staphylococcus_aureus
ORF020	Unknown	37.352	Myoviridae	Staphylococcus_virus_G1	Staphylococcus_aureus
Uncharacterized protein	Unknown	37.352	Myoviridae	Staphylococcus_virus_G1	Staphylococcus_xylosus
Uncharacterized protein	Unknown	37.352	Myoviridae	Staphylococcus_virus_IME-SA1	Staphylococcus_aureus
Uncharacterized protein	Unknown	37.352	Myoviridae	Staphylococcus_virus_IME-SA1	Staphylococcus_aureus
Putative uncharacterized protein	Unknown	37.352	Myoviridae	Staphylococcus_virus_ISP	Staphylococcus_aureus
ORF92	Unknown	37.352	Myoviridae	Staphylococcus_virus_K	Staphylococcus_aureus
Uncharacterized protein	Unknown	37.352	Myoviridae	Staphylococcus_virus_MSA6	Staphylococcus_aureus
Uncharacterized protein	Unknown	37.352	Myoviridae	Staphylococcus_virus_P4W	Staphylococcus_aureus
Uncharacterized protein	Unknown	37.352	Myoviridae	Staphylococcus_virus_S253	Staphylococcus_aureus
Uncharacterized protein	Unknown	37.352	Myoviridae	Staphylococcus_virus_SA12	Staphylococcus_aureus
Uncharacterized protein	Unknown	37.352	Myoviridae	Staphylococcus_virus_SA5	Staphylococcus_aureus
Uncharacterized protein	Unknown	37.352	Myoviridae	Staphylococcus_virus_Staph1N	Staphylococcus_aureus
CAMP-dependent protein kinase catalytic subunit	replication of phage DNA and synthesis of protein	37.289	Siphoviridae	Escherichia_phage_T5	Escherichia_coli
Putative uncharacterized protein	Unknown	37.289	Siphoviridae	Escherichia_phage_T5	Escherichia_coli
Uncharacterized protein	Unknown	37.289	Siphoviridae	Escherichia_phage_vB_EcoS_FFH1	Escherichia_coli
Putative scaffolding protein	assembly	37.224	Podoviridae	Acinetobacter_phage_phiAB6	Acinetobacter_baumannii
Uncharacterized protein	Unknown	36.356	Siphoviridae	Bacillus_virus_Stills	Bacillus_megaterium
Putative scaffold protein	assembly	36.033	Podoviridae	Acinetobacter_phage_Fri1	Acinetobacter_baumannii
Uncharacterized protein	Unknown	35.003	Myoviridae	Erwinia_phage_vB_EamM_Phobos	Erwinia_amylovora
Uncharacterized protein	Unknown	34.912	Myoviridae	Staphylococcus_phage_phiIBB-SEP1	Staphylococcus_epidermidis
Uncharacterized protein	Unknown	34.64	Myoviridae	Bacillus_virus_B4	Bacillus_cereus
Uncharacterized protein	Unknown	34.64	Myoviridae	Bacillus_virus_B5S	Bacillus_cereus
Uncharacterized protein	Unknown	34.64	Myoviridae	Bacillus_virus_Spock	Bacillus_thuringiensis
