# Supplementary material for: Prion-Like Domains in Phagobiota
Source: Front Microbiol. 2017 Nov 15;8:2239. doi: 10.3389/fmicb.2017.02239 (PMC5694896; doi:10.3389/fmicb.2017.02239)
Supplement: TABLE S5 — Proteome enrichment for PrDs across bacteriophages. [file Table_5.XLSX]

## Sheet: Таблица 1
		Phage Order	Phage Family		всего проанализировано фагов	# фагов у кого есть PrD	всего проанализировано белков	№ белков в которых обнаружены PrD		%
		Undef	Ampullaviridae				173	6	ARC	3.46
		Undef	Bicaudaviridae				445	20	ARC	4.49
		Undef	Fuselloviridae				404	10	ARC	2.47
		Undef	Globuloviridae				87	1	ARC	1.14
		Ligamenvirales	Rudiviridae				941	18	Arc	1.91
		Undef	Lipothrixviridae				599	7		1.16
		Undef	Inoviridae				1073	46		4.28
		Undef	Leviviridae				1082	52		4.8
		Undef	Corticoviridae				21	1		7.76
		Undef	Microviridae				2827	35		1.23
		Caudovirales	Myoviridae				166120	2425		1.45		p<0,001
		Caudovirales	Podoviridae				38922	678		1.74		p<0,001
		Caudovirales	Siphoviridae				157433	1665		1.05		p<0,001
		Undef	Tectiviridae				490	20		4.08

## Sheet: Свзяь с LLR
	Phage Order	Phage Family		LLR Score		p
	Undef	Ampullaviridae		8.03	ARCH
	Undef	Bicaudaviridae		9.78	ARCH
	Undef	Fuselloviridae		2.33	ARCH
	Undef	Globuloviridae		7.17	ARCH
	Ligamenvirales	Rudiviridae		5.5	ARCH
	Undef	Lipothrixviridae		4.48	Bact
	Undef	Inoviridae		2.34	Bact
	Undef	Leviviridae		0.83	Bact
	Undef	Corticoviridae		4.68	Bact
	Undef	Microviridae		5.64	Bact
	Caudovirales	Myoviridae		5.9	Bact
	Caudovirales	Podoviridae		7.78	Bact
	Caudovirales	Siphoviridae		6.08	Bact
	Caudovirales	Undef		5.21	Bact
	Undef	Tectiviridae		2.66	Bact
	Undef	Undef		6.03	Bact

## Sheet: Table 3
		Aeromonas		Bacillus		Burkholderia		Campylobacter		Clostridium		Cellulophaga		Cronobacter		Enterococcus		Erwinia		Escherichia		Klebsiella		Lactobacillus		Lactococcus		Mycobacterium		Prochlorococcus		Pseudomonas		Prochlorococcus		Ralstonia		Salmonella		Shigella		Staphylococcus		Streptococcus		Synechococcus		Vibrio
		#белков	LLR score	#белков	LLR score	#белков	LLR score	#белков	LLR score	#белков	LLR score	#белков	LLR score	#белков	LLR score	#белков	LLR score	#белков	LLR score	#белков	LLR score	#белков	LLR score	#белков	LLR score	#белков	LLR score	#белков	LLR score	#белков	LLR score	#белков	LLR score	#белков	LLR score	#белков	LLR score	#белков	LLR score	#белков	LLR score	#белков	LLR score	#белков	LLR score	#белков	LLR score	#белков	LLR score
	Myoviridae	41	4.12	244	6.9	14.	1.78	32	3.33	8	3.48	5	0.457	36	4.12	5	26.16	62	8.4	233	3.51	51	3.49	30	6.85			108	7.4	171	5.83	77	5.78			19	6.02	49	5.58	29	2.67	166	10.54	1	0.129	795	4.75	25	4.56
	Podoviridae	_	_	33	11.42	26	7.56	_	_	4	2.5	19	3.73	10	7.41	2	0.54	18	8.49	83	7.81	6	3.39			11	9.59	1	0.59	17	3.85	63	7.56			12	4.5	58	8.17	8	9.18	17	2.01	15	11.1	21	5.79	45	8.14
	Siphoviridae	_	_	60	8.57	8	7.4	_	_	12	5.43	24	1.04	4	6.11	28	9.69	10	3.9	152	7.6	12	5.23	56	6.74	105	5.04	688	4.86	3	1.63			36	7.3			34	8.2	8	11.57	162	8.19	66	6.95	14	5.27	10	11.35
	Microviridae											4	8.76							8	1.92
	Inoviridae																			25	2.23											2	1.6			5	2.97											7	3.59
	Leviviridae																			52	0.86
	Total LLR

## Sheet: Supplementary table 5
			Phage name	Phage family	# PrD per proteome		Protein count
			Achromobacter_phage_JWAlpha	Podoviridae	5		91
			Acidianus_two-tailed_virus	Bicaudaviridae	6		72
			Acinetobacter_phage_Acj61	Myoviridae	5		241
			Acinetobacter_phage_ZZ1	Myoviridae	5		256
			Aeromonas_phage_CC2	Myoviridae	5		427
			Aeromonas_phage_PX29	Myoviridae	6		330
			Aeromonas_virus_65	Myoviridae	7		437
			Bacillus_phage_AR9	Myoviridae	6		291
			Bacillus_phage_BCP78	Myoviridae	13		227
			Bacillus_phage_BCP8-2	Myoviridae	5		220
			Bacillus_phage_Bp8p-T	Myoviridae	6		633
			Bacillus_phage_Deep_Blue	Myoviridae	5		226
			Bacillus_phage_DirtyBetty	Myoviridae	5		302
			Bacillus_phage_Eldridge	Myoviridae	7		238
			Bacillus_phage_Gamma	Myoviridae	5		53
			Bacillus_phage_Hakuna	Myoviridae	5		294
			Bacillus_phage_JBP901	Myoviridae	7		201
			Bacillus_phage_Mater	Myoviridae	7		304
			Bacillus_phage_Megatron	Myoviridae	5		241
			Bacillus_phage_Moonbeam	Myoviridae	8		237
			Bacillus_phage_Nemo	Myoviridae	5		301
			Bacillus_phage_Nigalana	Myoviridae	5		302
			Bacillus_phage_NotTheCreek	Myoviridae	8		296
			Bacillus_phage_Phrodo	Myoviridae	5		288
			Bacillus_phage_SageFayge	Myoviridae	5		300
			Bacillus_phage_TsarBomba	Myoviridae	7		247
			Bacillus_virus_Agate	Myoviridae	5		210
			Bacillus_virus_Bastille	Myoviridae	5		273
			Bacillus_virus_Bobb	Myoviridae	6		247
			Bacillus_virus_Bp8pC	Myoviridae	6		211
			Bacillus_virus_G	Myoviridae	9		675
			Bacillus_virus_Pascal	Podoviridae	5		50
			Brucella_phage_Pr	Podoviridae	10		58
			Brucella_phage_Tb	Podoviridae	13		56
			Burkholderia_virus_Bcepil02	Podoviridae	5		76
			Campylobacter_virus_CP220	Myoviridae	6		194
			Campylobacter_virus_IBB35	Myoviridae	5		207
			Caulobacter_phage_Cr30	Myoviridae	5		286
			Cronobacter_phage_CR5	Myoviridae	6		231
			Cronobacter_phage_vB_CsaM_GAP32	Myoviridae	12		545
			Cyanophage P-RSM3	Myoviridae	6		211
			Cyanophage_PP	Podoviridae	5		41
			Cyanophage_P-RSM1	Myoviridae	5		212
			Cyanophage_P-RSM6	Myoviridae	11		221
			Cyanophage_P-TIM40	Myoviridae	15		235
			Cyanophage_S-RIM32	Myoviridae	6		230
			Cyanophage_S-RIM50	Myoviridae	6		227
			Cyanophage_S-TIM5	Myoviridae	7		180
			Enterobacteria_phage_f1	Inoviridae	5		16
			Enterobacteria_phage_M13	Inoviridae	13		10
			Enterobacteria_phage_NJ01	Podoviridae	5		109
			Enterobacteria_phage_phiJLA23	Siphoviridae	5		143
			Enterobacteria_phage_PRD1	Tectiviridae	15		31
			Enterobacteria_phage_RB27	Myoviridae	27		271
			Enterobacteria_phage_RB51	Myoviridae	5		274
			Enterobacteria_phage_T4_sensu_lato	Myoviridae	29		278
			Enterobacteria_phage_vB_KleM-RaK2	Myoviridae	17		534
			Erwinia_phage_Ea35-70	Myoviridae	13		318
			Erwinia_phage_phiEa21-4	Myoviridae	6		118
			Erwinia_phage_PhiEaH1	Myoviridae	6		241
			Erwinia_phage_vB_EamM_Asesino	Myoviridae	5		277
			Erwinia_phage_vB_EamM_EarlPhillipIV	Myoviridae	6		241
			Erwinia_phage_vB_EamM_Huxley	Myoviridae	6		271
			Erwinia_phage_vB_EamM_Kwan	Myoviridae	5		285
			Erwinia_phage_vB_EamM_Phobos	Myoviridae	5		247
			Escherichia_phage_121Q	Myoviridae	10		611
			Escherichia_phage_172-1	Myoviridae	7		130
			Escherichia_phage_ECBP2	Myoviridae	5		120
			Escherichia_phage_KBNP1711	Podoviridae	5		126
			Escherichia_phage_PBECO_4	Myoviridae	12		551
			Escherichia_phage_T5	Siphoviridae	5		162
			Escherichia_virus_AR1	Myoviridae	6		281
			Escherichia_virus_E41c	Siphoviridae	5		72
			Escherichia_virus_KP26	Siphoviridae	6		153
			Escherichia_virus_MS2	Leviviridae	50		4
			Escherichia_virus_phiEco32	Podoviridae	6		128
			Escherichia_virus_Rogue1	Siphoviridae	5		74
			Klebsiella_phage_K64-1	Myoviridae	14		64
			Lactobacillus_phage_ATCC_8014-B2	Siphoviridae	5		127
			Lactobacillus_phage_Lb338-1	Myoviridae	6		199
			Lactobacillus_phage_LfeInf	Myoviridae	12		124
			Lactobacillus_phage_LP65	Myoviridae	7		165
			Lactococcus_phage_1706	Siphoviridae	5		76
			Lactococcus_phage_936_sensu_lato	Siphoviridae	13		47
			Microcystis_aeruginosa_phage_Ma-LMM01	Myoviridae	5		184
			Mycobacterium_phage_Alice	Myoviridae	5		222
			Mycobacterium_phage_ET08	Myoviridae	5		218
			Mycobacterium_phage_Cali	Myoviridae	5		222
			Pectobacterium_bacteriophage_PM2	Myoviridae	6		291
			Phormidium_phage_Pf-WMP3	Podoviridae	5		41
			Prochlorococcus_phage_MED4-213	Myoviridae	8		216
			Prochlorococcus_phage_P-HM1	Myoviridae	9		241
			Prochlorococcus_phage_P-HM2	Myoviridae	11		242
			Prochlorococcus_phage_P-RSM4	Myoviridae	13		239
			Prochlorococcus_phage_P-SSM2	Myoviridae	26		334
			Prochlorococcus_phage_P-SSM3	Myoviridae	10		214
			Prochlorococcus_phage_P-SSM7	Myoviridae	8		237
			Prochlorococcus_phage_P-SSM5	Myoviridae	7		320
			Prochlorococcus_phage_P-TIM68	Myoviridae	12		246
			Prochlorococcus_phage_Syn1	Undef	10		234
			Prochlorococcus_phage_Syn33	Undef	11		227
			Pseudomonas_phage_201phi2-1	Myoviridae	9		461
			Pseudomonas_phage_EL	Myoviridae	6		201
			Pseudomonas_phage_OBP	Myoviridae	9		309
			Pseudomonas_phage_phi-2	Podoviridae	6		43
			Pseudomonas_phage_phiKZ	Myoviridae	5		306
			Pseudomonas_phage_PhiPA3	Myoviridae	6		375
			Ralstonia_phage_RSL2	Myoviridae	9		224
			Shigella_phage_SHFML-11	Myoviridae	5		269
			Staphylococcus_phage_812	Myoviridae	13		221
			Staphylococcus_phage_phi5967PVL	Myoviridae	5		42
			Staphylococcus_phage_phiIBB-SEP1	Myoviridae	7		0
			Staphylococcus_phage_phiIPLA-C1C	Myoviridae	5		203
			Staphylococcus_phage_Sb-1	Myoviridae	5		168
			Staphylococcus_phage_Slt	Siphoviridae	5		61
			Staphylococcus_phage_Stau2	Myoviridae	7		177
			Staphylococcus_phage_Twort	Myoviridae	7		195
			Staphylococcus_phage_vB_SauM_Remus	Myoviridae	6		174
			Staphylococcus_phage_vB_SauM_Romulus	Myoviridae	6		164
			Staphylococcus_virus_A5W	Myoviridae	5		0
			Staphylococcus_virus_G1	Myoviridae	6		0
			Staphylococcus_virus_IME-SA1	Myoviridae	6		109
			Staphylococcus_virus_ISP	Myoviridae	5		233
			Staphylococcus_virus_JD7	Myoviridae	5		217
			Staphylococcus_virus_K	Myoviridae	5		233
			Staphylococcus_virus_MCE2014	Myoviridae	5		204
			Staphylococcus_virus_MSA6	Myoviridae	6		0
			Staphylococcus_virus_P4W	Myoviridae	6		0
			Staphylococcus_virus_S253	Myoviridae	5		206
			Staphylococcus_virus_SA11	Myoviridae	7		186
			Staphylococcus_virus_SA12	Myoviridae	5		207
			Staphylococcus_virus_Staph1N	Myoviridae	5		0
			Sulfolobus_virus_STSV1	Bicaudaviridae	5		74
			Sulfolobus_virus_STSV2	Bicaudaviridae	5		75
			Synechococcus_phage_ACG-2014b	Myoviridae	45		217
			Synechococcus_phage_ACG-2014c	Myoviridae	30		225
			Synechococcus_phage_ACG-2014d	Myoviridae	114		218
			Synechococcus_phage_ACG-2014e	Myoviridae	18		213
			Synechococcus_phage_ACG-2014f	Myoviridae	173		292
			Synechococcus_phage_ACG-2014g	Myoviridae	6		216
			Synechococcus_phage_ACG-2014h	Myoviridae	8		221
			Synechococcus_phage_ACG-2014i	Myoviridae	12		212
			Synechococcus_phage_ACG-2014j	Myoviridae	27		230
			Synechococcus_phage_metaG-MbCM1	Myoviridae	11		234
			Synechococcus_phage_S-CAM1	Myoviridae	20		231
			Synechococcus_phage_S-CAM8	Myoviridae	27		204
			Synechococcus_phage_S-CBP1	Podoviridae	5		50
			Synechococcus_phage_S-CRM01	Myoviridae	7		297
			Synechococcus_phage_S-IOM18	Myoviridae	12		209
			Synechococcus_phage_S-MbCM100	Myoviridae	50		210
			Synechococcus_phage_S-PM2	Myoviridae	13		244
			Synechococcus_phage_S-RIM2	Myoviridae	46		210
			Synechococcus_phage_S-RIM8	Myoviridae	36		211
			Synechococcus_phage_S-RSM4	Myoviridae	6		237
			Synechococcus_phage_S-ShM2	Myoviridae	18		230
			Synechococcus_phage_S-SM1	Myoviridae	7		234
			Synechococcus_phage_S-SM2	Myoviridae	6		267
			Synechococcus_phage_S-SSM4	Myoviridae	18		220
			Synechococcus_phage_S-SSM5	Myoviridae	9		225
			Synechococcus_phage_S-SSM7	Myoviridae	16		319
			Synechococcus_phage_S-WAM1	Myoviridae	9		221
			Synechococcus_phage_S-WAM2	Myoviridae	8		229
			Synechococcus_phage_Syn19	Myoviridae	24		215
			Synechococcus_phage_syn9	Myoviridae	13		226
			Thermus_phage_phiYS40	Myoviridae	6		170
			Vibrio_phage_ICP2	Podoviridae	9		72
			Vibrio_phage_KVP40	Myoviridae	7		381
			Yersinia_virus_PST	Myoviridae	5		271
